# Supplementary material for: Shaking-B misexpression increases the formation of gap junctions but not chemical synapses between auditory sensory neurons and the giant fiber of Drosophila melanogaster
Source: PLoS One. 2018 Aug 17;13(8):e0198710. doi: 10.1371/journal.pone.0198710 (PMC6097648; doi:10.1371/journal.pone.0198710)
Supplement: S1 File — (XLSX) [file pone.0198710.s003.xlsx]

## Sheet: Control
														06_08_16														06_21_16															06_21_16
														Filter Rot analysis 06_06_16_cont_001			0.22x0.22x0.75		0.75				IMAGE1					Filter Rot analysis 06_06_16_cont_001b			0.22x0.22x0.75		0.75				IMAGE2					analysis 06_06_16_cont_002			0.22x0.22x0.75		0.75
	Brp vol	GF AND brp	GFant AND Brp	GFpost AND Brp	GF5um AND brp	GF >5um dendrites	GF>5ant	GF>5post	GF area	NB area	NB AND brp vol	AZ density on >5um			Brp	GF AND brp	GFant AND Brp	GFpost AND Brp	GF5um AND brp	GF >5um dendrites	GF>5ant	GF>5post	GF surf area	NB area	NB AND brp				Brp	GF AND brp	GFant AND Brp	GFpost AND Brp	GF5um AND brp	GF >5um dendrites	GF>5ant	GF>5post	GF surf area	NB area	NB AND brp				Brp	GF AND brp	GFant AND Brp	GFpost AND Brp	GF5um AND brp	GF >5um dendrites	GF>5ant
Mean	778.252	107.234	67.2683	39.9656	12.6284	416.1	45.2155	370.885	4163.63	81.0535	248.492	3.90574			672.639	111.586	65.1292	46.4565	15.3292	355.302	0.657955	354.644	3546.32	56.8935	237.663				490.078	117.831	96.6938	21.1373	3.63225	239.905	5.45114	234.453	3706.95	75.7509	174.716				993.592	167.122	104.612	62.511	18.2332	309.245	25.4284
Stdev	148.139	28.2686	22.8611	16.7441	8.95974	259.507	52.9796	226.907	992.06	13.7833	54.879	1.77925				3.14652	1.83653	1.30999	4.31442	0.100189					35.3329					3.17865	2.60844	0.570205	1.51404	0.0647174					35.6506					3.86472	2.41915	1.44557	5.89604	0.0715132
N	17	17	17	17	17	24	24	24	24	21	17	17				length GF	63	um												length GF	56	um												length GF	60	um
SEM	35.9289	6.85613	5.54464	4.06104	2.17306	52.9717	10.8144	46.3172	202.503	3.00776	13.3101	0.431532				ant half last section	79													ant half last section	82													ant half last section	81
CV	0.190348	0.263616	0.33985	0.418963	0.709489	0.623665	1.17171	0.611799	0.238268	0.170052	0.220848	0.455547					27.122	16	1.69512	per contact												0.50244
	672.639	111.586	65.1292	46.4565	15.3292	355.302	0.657955	354.644	3546.32	56.8935	237.663	4.31442		section #	Brp vol	GF AND brp surface area	#contacts	area/contact	GF5um AND brp	GF >5um medial dendrites			GF area	NB area	NB AND brp vol			section #	Brp	GF AND brp	#contacts	area/contact	GF5um AND brp	GF >5um medial dendrites			GF area	NB area	NB AND brp			section #	Brp	GF AND brp			GF5um AND brp	GF >5um medial dendrites
	490.078	117.831	96.6938	21.1373	3.63225	239.905	5.45114	234.453	3706.95	75.7509	174.716	1.51404		1	0	0			0	0			0	0	0			1	0	0			0	0			0	0	0			1	0	0			0	0
	993.592	167.122	104.612	62.511	18.2332	309.245	25.4284	283.817	4324.31	73.5496	306.135	5.89604		2	0	0			0	0			0	2.034	0			2	0	0			0	0			0	0	0			2	0	0			0	0
	1026.21	119.721	55.6478	64.0732	31.6725	610.064	12.7125	597.351	5487.99	111.772	353.136	5.19167		3	0.048	0			0	0			0	7.701	0.048			3	0	0			0	0			0	0	0			3	0	0			0	0
	613.068	119.068	66.435	52.6328	14.274	330.88	0	330.88	4278.25	61.5913	224.988	4.31396		4	0.63	0			0	0			0	13.609	0.63			4	0	0			0	0			0	0	0			4	0	0			0	0
	935.619	132.436	102.396	30.0397	10.0252	146.949	69.8489	77.1	3957.28	76.1032	346.927	6.82227		5	0.92	0			0	0			0	19.663	0.92			5	0	0			0	0			0	0	0			5	0	0			0	0
	918.137	104.768	72.806	31.962	9.657	395.232	19.3091	375.923	3766.92	70.7056	241.592	2.44338		6	1.162	0			0	0			0	25.765	0.775			6	0	0			0	0			0	0	0			6	0	0			0	0
	738.248	106.357	67.685	38.672	6.808	262.259	49.3818	212.877	3744.74	97.0519	181.87	2.59591		7	2.083	0			0	0			0	35.403	1.114			7	0	0			0	0			0	0	0			7	0	0			0	0
	756.593	128.474	69.813	58.661	33.65	545.345	149.882	395.464	4502.75	74.7274	206.105	6.1704		8	2.615	0			0	0			0	43.927	1.162			8	0	0			0	0			0	0	0			8	0	0			0	0
	759.682	106.652	50.597	56.055	12.648	235.259	9.21818	226.041	3323.86	86.6961	258.542	5.3762		9	2.422	0			0	0			0	52.693	1.017			9	0	0			0	0			0	3.39	0			9	0	0			0	0
	761.226	57.162	34.52	22.642	9.753	261.364	28.0864	233.277	2484.22	78.2857	227.399	3.73158		10	2.179	0			0	0			0	59.522	1.017			10	0.194	0			0	0			0	7.943	0.194			10	0	0			0	0
	759.682	106.652	50.597	56.055	12.648	235.259	9.21818	226.041	3323.86	86.6961	258.542	5.3762		11	1.84	0			0	0			0	63.3	0.484			11	0.775	0			0	0			0	14.433	0.775			11	0	0			0	0
	717.63	116.261	97.624	18.637	2.366	254.35	3.29091	251.059	3561.74	87.2029	281.711	0.930214		12	3.535	0			0	0			0	64.849	1.065			12	0.339	0			0	0			0	28.817	0.291			12	0	0			0	0
	903.317	63.102	47.267	15.835	3.863	264	7.45909	256.541	2765.12	95.0967	265.589	1.46326		13	4.746	0			0	0			0	65.334	0.92			13	1.453	0			0	0			0	43.055	0.484			13	0	0			0	0
	906.258	118.718	81.544	37.174	15.108	371.745	31.5955	340.15	3759.91	90.7129	285.623	4.06407		14	4.843	0			0	0			0	67.271	0.823			14	2.567	0			0	0			0	56.519	1.647			14	0	0			0	0
	638.309	92.748	45.576	47.172	12.94	340.586	31.6045	308.982	4324.99	63.961	166.613	3.79933		15	5.957	0			0	0			0	67.223	1.84			15	3.681	0			0	0			0	69.499	2.325			15	0	0			0	0
	639.995	54.318	34.619	19.699	2.076	86.6909	8.55909	78.1318	2807.47	84.7744	207.215	2.39471		16	7.894	0			0	0			0	68.53	3.729			16	4.601	0			0	0			0	74.681	4.02			16	0.63	0			0	0
						849.3	158.009	691.291	5703.17	65.9454				17	10.025	0			0	0			0	69.693	3.681			17	6.877	0			0	0			0	81.946	5.909			17	1.453	0			0	0
						339.709	42.7909	296.918	4187.83	92.7938				18	9.686	0			0	0			0	70.952	2.228			18	7.846	0			0	0			0	90.809	5.473			18	2.276	0			0	0
						801.895	137.382	664.514	5145.09	97.3658				19	9.057	0			0	0			0	69.741	0.969			19	4.504	0			0	0			0	90.712	1.598			19	1.986	0			0	0
						346.964	0.659091	346.305	4028.3	74.4474				20	9.832	0			0	0			0	70.177	1.744			20	1.84	0			0	0			0	86.208	0			20	2.518	0			0	0
						650.023	150.541	499.482	5478.65					21	10.752	0			0	0			0	72.259	1.598			21	3.584	0			0	0			0	89.017	0.339			21	3.584	0			0	0
						1239.69	100.291	1139.4	6281.65					22	11.139	0			0	0			0	74.778	2.373			22	7.071	0			0	0			0	96.136	1.405			22	3.535	0			0	0
						514.395	33.7955	480.6	5435.84					23	15.014	0			0	0			0	79.96	3.584			23	7.749	0			0	0			0	97.686	0.775			23	3.778	0			0	0
														24	17.823	0			0	0			0	82.963	3.584			24	4.165	0			0	0			0	94.877	0			24	5.231	0			0	0
														25	17.387	0			0	0			0	86.45	3.729			25	4.504	0			0	0			0	89.888	0.823			25	4.02	0			0	0
														26	17.677	0			0	0			0	91.535	5.182			26	4.601	0			0	0			0	84.9	1.55			26	4.94	0			0	0
														27	15.159	0			0	0			0	90.712	5.231			27	5.279	0			0	0			0	81.365	1.356			27	4.698	0			0	0
														28	13.028	0			0	0			0	89.501	4.553			28	3.826	0			0	0			0	79.863	0.63			28	6.102	0			0	0
														29	11.091	0			0	0			0	86.014	3.003			29	6.199	0			0	0			0	79.282	2.228			29	5.763	0			0	0
														30	8.621	0			0	0			0	81.461	2.034			30	6.054	0			0	0			0	76.715	2.373			30	6.441	0			0	0
														31	9.541	0			0	0			0	75.843	2.567			31	5.327	0			0	0			0	76.715	2.325			31	8.475	0			0	0
														32	10.122	0			0	0			0	69.111	1.695			32	1.937	0			0	0			0	78.701	0.339			32	9.444	0			0	0
														33	9.008	0			0	0			0	63.251	0.872			33	3.051	0			0	0			0	79.524	0.726			33	8.233	0			0	0
														34	10.316	0			0	0			0	58.263	0.92			34	6.151	0			0	0			0	78.846	1.114			34	8.621	0			0	0
														35	10.849	0			0	0			0.048	53.662	1.598			35	9.928	0			0	0			0	81.51	2.228			35	9.928	0			0	0
														36	8.04	0.484	0.823		0	0			0.872	50.611	2.276			36	10.655	0			0	0			0	85.336	2.567			36	9.928	0			0	0
														37	6.587	0.92	1.501		0	0			1.501	49.884	3.1			37	9.202	0			0	0			0	87.661	3.245			37	9.396	0			0	0
														38	7.265	0.969	1.937		0	0			1.889	50.417	3.875			38	7.604	0			0	0			0	84.27	3.487			38	7.701	0			0	0
														39	9.589	0.969	1.647		0	0			2.034	50.95	3.584			39	4.262	0			0	0			0	81.607	2.518			39	7.991	0			0	0
														40	10.171	1.308	1.647		0	0			2.47	51.967	3.342			40	4.117	0			0	0			0	77.926	1.55			40	11.139	0			0	0
														41	13.173	1.501	1.744		0	0			4.02	51.87	4.02			41	3.051	0			0	0			0	74.972	2.034			41	10.558	0			0	0
														42	16.854	2.034	2.373		0	0			5.279	52.79	5.812			42	3.729	0			0	0			0	75.601	1.744			42	10.945	0			0	0
														43	17.048	2.615	1.792		0	0			5.473	53.71	6.538			43	4.795	0			0	0			0	74.536	0.775			43	11.139	0			0	0
														44	15.982	2.809	2.228		0	0			5.909	54.63	7.555			44	6.635	0			0	0.291			0.291	74.1	1.55			44	14.481	0			0	0
														45	18.404	3.778	1.986		0	0			5.57	54.969	8.572			45	7.701	0.63	3	0.21	0	0			2.373	74.051	2.422			45	15.111	0			0	0
														46	17.92	4.746	1.647		0	0			6.199	54.388	9.686			46	10.025	2.276	4	0.569	0	0			4.988	73.567	4.117			46	14.723	0.242			0	0
														47	19.082	4.456	2.083		0	0			7.41	55.357	8.814			47	9.928	2.664	6	0.444	0	0			6.054	74.729	3.778			47	18.307	2.034			0	0
														48	14.529	3.487	2.615		0	0			8.088	56.471	7.119			48	12.786	3.245	6	0.540833	0	0			6.441	77.296	5.182			48	22.956	5.376			0	0
														49	15.207	2.276	1.598		0	0			8.088	58.747	6.248			49	15.256	4.31	7	0.615714	0	0			6.441	76.425	7.749			49	24.845	5.666			0	0
														50	16.612	2.228	1.017		0	0			6.829	59.813	6.344			50	16.273	5.231	10	0.5231	0	0			8.96	75.359	8.282			50	22.182	4.843			0	0
														51	16.515	2.422	0.436		0	0			6.441	60.83	7.555			51	14.239	5.812	9	0.645778	0	0			8.379	75.311	8.136			51	23.441	5.085			0	0
														52	17.581	2.567	0.048		0	0			6.296	63.3	8.185			52	11.817	5.182	11	0.471091	0	0			7.458	75.747	6.441			52	23.053	5.86			0	0
														53	16.37	2.809			0	0			7.023	63.397	8.136			53	12.302	4.068			0	0			6.441	76.715	5.085			53	27.896	6.49			0	0
														54	18.937	2.518			0	0			7.023	63.397	8.282			54	13.803	3.003			0	0			7.119	76.812	6.877			54	30.512	7.119			0	0
														55	17.387	1.259			0	0			5.424	63.639	8.33			55	19.179	5.957			0	0			8.96	77.248	10.364			55	34.241	7.313			0	0
														56	20.099	1.647			0	0			5.279	64.898	11.333			56	21.939	7.507			0	0			10.267	78.652	9.88			56	37.68	7.071			0	0
														57	24.748	2.954			0	0			7.119	66.06	13.464			57	19.227	6.49			0	0			10.51	79.669	7.797			57	36.275	6.587			0	0
														58	25.475	2.809			0	0			8.33	68.143	10.122			58	17.242	6.78			0	0			10.703	80.88	7.846			58	35.064	5.085			0	0
														59	24.458	2.034			0	0			8.572	68.24	8.379			59	20.002	6.054			0	0			10.364	81.704	7.652			59	37.147	5.182			0	0
														60	26.201	1.986			0	0			8.233	68.53	9.735			60	23.053	5.957			0	0			10.994	81.461	8.475			60	35.161	4.843			0	0
														61	30.512	2.422			0	0			7.604	69.354	11.72			61	23.247	7.265			0	0			9.541	80.541	10.074			61	36.566	5.666			0	0
														62	35.21	4.262			0	0			10.025	69.354	11.817			62	21.988	5.521			0	0			10.171	80.444	8.621			62	32.497	5.231			0	0
														63	32.11	3.778			0	0			11.43	73.519	10.267			63	22.86	5.909			0	0			11.042	79.863	9.008			63	35.936	5.57			0	0
														64	29.107	2.276			0	0			10.413	73.858	8.621			64	22.86	5.182			0	0			11.527	77.974	9.154			64	39.52	4.456			0	0
														65	28.042	1.792			0	0			9.057	73.131	9.347			65	23.005	5.521			0	0			12.931	79.282	10.122			65	40.682	3.439			0	0
														66	25.862	1.792			0	0			9.88	72.017	8.621			66	22.327	3.1			0	0			11.72	81.461	8.379			66	38.939	3.148			0	0
														67	25.039	1.501			0	0			7.555	69.305	7.894			67	17.823	2.809			0	0			12.592	82.188	7.313			67	39.278	3.245			0	0
														68	24.845	1.017			0	0			6.78	70.371	7.507			68	16.951	2.712			0	0			11.914	80.396	5.666			68	39.229	4.407			0	0
														69	24.845	1.308			0	0			8.766	71.969	8.33			69	18.937	3.1			0	0			13.319	81.074	5.715			69	35.839	4.504			0	0
														70	24.264	1.695			0	0			9.347	73.664	9.541			70	17.193	2.518			0	0			15.256	81.171	4.698			70	35.258	3.584			0	0
														71	21.794	1.017			0	0			10.752	76.473	7.313			71	14.045	2.47			0	0			15.159	78.556	4.02			71	31.722	1.986			0	0.339
														72	21.843	1.405			0	0			11.624	77.054	5.327			72	14.772	1.84			0	0			14.19	75.068	3.584			72	35.452	2.325			0.145	0.872
														73	22.23	1.405			0	0			11.963	75.795	6.248			73	13.173	1.744			0	0			12.398	73.422	3.39			73	40.15	2.664			0.726	1.017
														74	22.278	0.872			0	0.048			11.72	74.342	4.649			74	14.045	1.114			0	0			11.72	74.197	3.342			74	36.081	2.422			0.63	0.872
														75	20.971	0.969			0	0.145			9.638	73.325	4.262			75	15.256	0.823			0	0			12.931	72.502	3.245			75	37.437	1.211			0.339	0.872
														76	23.15	0.726			0	0			8.04	68.869	3.923			76	13.415	1.017			0	0			12.544	69.886	1.889			76	36.905	0.484			0.097	0.775
														77	20.68	0.678			0	0			7.119	65.188	3.439			77	9.396	0.678			0	0			13.125	67.998	1.501			77	35.452	1.501			0.291	0.92
														78	16.321	0.242			0	0			5.473	63.978	2.857			78	12.156	0.194			0	0			13.948	65.043	0.726			78	32.449	2.179			0.145	0.533
														79	17.677	0.097			0	0			5.473	66.351	2.325			79	11.72	0.145			0	0.533			13.512	65.14	0.242			79	30.076	1.453			0.097	0.484
														80	19.324	0.872			0	0			9.202	70.71	2.422			80	7.846	0			0	0.436			12.059	67.513	0.048			80	23.538	1.017			0.194	0.775
														81	18.646	1.065			0	0.242			11.527	73.131	2.761			81	6.635	0			0	0.339			12.544	66.157	0.339			81	24.216	0.194			0	0
														82	15.885	0.339			0	0			10.994	73.277	2.761			82	5.037	0.097			0	0			12.156	64.075	0.097			82	23.683	0.339			0	0
														83	13.803	0.291			0	0			8.669	73.422	2.567			83	5.231	0			0	0			13.415	63.542	0			83	21.843	0.242			0	0
														84	12.495	0.048			0	0			8.185	73.955	1.501			84	4.553	0			0	0			13.561	61.411	0			84	19.518	0.097			0	0
														85	13.076	0			0	0.097			7.313	79.137	2.276			85	4.068	0			0	0			12.544	59.764	0.048			85	17.677	0.145			0	0
														86	12.156	0.533			0.291	0.775			10.074	84.609	2.276			86	4.117	0.194			0	0.097			13.706	57.294	0.484			86	18.501	0			0	0.484
														87	13.512	1.453			0.775	3.632			15.159	94.15	2.712			87	3.439	0.484			0	0.097			13.851	56.035	0.387			87	22.375	0.339			0.194	1.598
														88	11.914	1.017			0.92	5.57			15.692	103.11	2.083			88	4.746	0.581			0	0			13.512	55.841	0.387			88	21.939	1.162			0.63	2.567
														89	14.142	0.63			0.533	6.829			16.612	112.554	3.487			89	4.407	0.339			0	0			12.786	54.873	0.436			89	22.23	1.259			0.726	3.632
														90	14.917	1.889			1.792	9.154			20.825	114.734	3.632			90	3.439	0.194			0	0			13.9	52.451	0.194			90	20.486	2.325			2.228	5.424
														91	14.868	2.083			1.986	8.088			20.438	115.509	4.02			91	5.57	0.484			0	0.872			13.803	47.027	0.339			91	22.327	4.165			3.971	8.863
														92	12.35	1.647			1.211	7.216			20.825	116.865	3.487			92	6.151	0.387			0	1.55			11.284	46.107	0.291			92	24.409	4.165			3.923	9.493
														93	14.093	2.179			1.598	7.41			21.6	119.432	5.182			93	4.698	0.145			0	3.003			12.108	43.976	0.097			93	25.136	3.535			2.518	8.282
														94	13.415	3.003			2.809	7.991			22.327	118.463	4.843			94	2.857	0			0	5.182			14.868	48.141	0			94	24.797	2.373			0.581	5.86
														95	13.658	2.857			2.373	6.538			18.743	117.736	4.407			95	3.584	0.048			0	6.538			17.338	52.887	0.048			95	25.136	1.695			0	4.359
														96	17.532	2.664			2.083	5.327			19.76	116.283	5.521			96	4.649	1.017			0	8.379			20.777	51.87	0.92			96	22.036	1.598			0.048	2.857
														97	16.612	4.068			1.259	4.214			24.216	118.705	6.877			97	7.071	1.501			0	6.441			21.261	57.294	1.744			97	23.053	1.647			0.63	1.744
														98	15.014	3.245			0.339	6.005			23.586	121.562	4.746			98	6.877	1.598			0	5.182			21.891	59.28	1.501			98	21.407	3.051			1.453	4.117
														99	15.256	1.986			0.194	5.715			21.503	117.979	2.906			99	6.829	1.017			0.145	3.584			21.213	51.628	0.291			99	25.087	4.117			1.308	2.761
														100	14.336	0.581			0.194	5.327			19.712	113.62	1.598			100	7.216	0.969			0.242	1.889			19.13	47.995	0.484			100	25.959	3.778			0.678	2.373
														101	12.447	0.097			0	1.162			13.561	109.794	1.695			101	4.553	0.726			0.145	1.308			21.891	50.126	0.387			101	26.25	2.228			0.048	1.84
														102	13.173	0.726			0	0			15.207	107.953	1.744			102	6.393	0.823			0.775	2.131			23.634	52.257	1.211			102	24.991	2.034			0.145	3.293
														103	14.868	1.065			0	0.484			14.239	111.198	1.937			103	6.926	1.744			1.308	5.134			24.458	54.921	1.405			103	26.782	3.196			0.387	4.504
														104	16.418	1.84			0	0.969			16.951	108.05	2.809			104	5.473	1.259			0.726	6.49			24.119	58.118	0.872			104	24.022	4.553			0.581	3.681
														105	14.287	2.712			0.048	1.211			17.968	103.982	4.117			105	3.923	1.792			1.017	6.005			22.182	58.263	0.533			105	18.937	3.051			0.291	2.083
														106	11.188	1.211			0	1.162			16.951	103.74	2.131			106	3.196	0.726			0.291	3.632			20.099	50.369	0.436			106	22.23	4.068			0.63	1.55
														107	14.481	1.405			0	0.194			12.931	98.17	1.937			107	5.037	0.533			0.194	1.259			15.353	48.044	0.436			107	25.136	3.729			0.484	0.533
														108	11.43	0.291			0	0			9.686	97.831	0.969			108	6.102	0.581			0	0			12.011	45.816	0.291			108	22.521	2.518			0	0
														109	13.464	0.048			0	0			10.074	97.734	0.436			109	8.524	0.291			0	0			13.076	44.266	0.145			109	16.563	2.034			0	0.387
														110	15.934	0			0	0.145			10.655	100.059	1.017			110	10.122	0.823			0	0			13.754	39.278	0.581			110	16.418	3.632			0	0.484
														111	16.709	0.726			0.291	1.162			14.19	101.899	2.712			111	8.33	1.065			0	0			10.897	38.551	0.823			111	15.062	2.712			0	0
														112	14.384	2.179			0.581	2.131			18.501	114.007	3.051			112	10.219	1.162			0	0			9.977	41.99	0.823			112	14.239	2.373			0.145	0.436
														113	19.421	3.051			0.484	1.259			21.407	121.514	4.214			113	10.025	1.065			0	0			12.447	44.363	1.017			113	15.111	3.342			0	0
														114	16.176	2.034			0.291	1.114			25.087	127.229	3.875			114	8.282	0.387			0	0			16.031	52.064	0.387			114	15.934	3.003			0.048	0.048
														115	15.159	2.373			0.339	1.598			23.489	128.537	3.778			115	7.216	1.211			0	0			21.407	58.844	1.308			115	14.965	2.083			0	0
														116	14.82	2.712			0.048	0.969			23.295	129.069	3.487			116	7.023	1.598			0	0			21.988	63.542	0.484			116	14.336	1.695			0	0
														117	11.43	1.259			0	0.291			21.746	130.038	1.792			117	9.299	0.969			0	0			21.939	56.568	0.484			117	10.074	0.823			0	0
														118	10.655	1.065			0	0.048			18.21	124.323	1.598			118	9.057	1.211			0	0			20.244	50.708	0			118	8.185	0.242			0	0
														119	9.735	1.356			0	0			14.868	115.17	1.065			119	7.216	0.484			0	0			17.871	45.477	0			119	5.376	0			0	0
														120	9.783	0.969			0	0			12.156	105.193	1.792			120	6.248	0.436			0	0			14.626	39.084	0			120	3.875	0			0	0
														121	9.541	0.969			0	0			11.139	86.837	2.034			121	5.231	0.145			0	0			14.19	25.378	0			121	6.684	0			0	0
														122	9.25	0.726			0	0			8.572	74.536	0.823			122	3.971	0.194			0	0			13.319	13.464	0			122	5.909	0			0	0
														123	8.185	0.533			0	0			7.458	61.847	0.678			123	2.954	0			0	0			9.638	5.521	0			123	8.088	0			0	0
														124	9.832	0.145			0	0			5.763	45.332	0.194			124	2.954	0			0	0			4.649	2.422	0			124	4.504	0			0	0
														125	7.846	0			0	0			5.666	35.549	0			125	2.518	0			0	0			1.889	0.048	0			125	3.342	0			0	0
														126	7.749	0			0	0			4.649	22.86	0			126	1.792	0			0	0			0.823	0	0			126	3.439	0			0	0
														127	5.763	0			0	0			4.117	12.059	0			127	1.986	0			0	0			0.484	0	0			127	2.857	0			0	0
														128	4.988	0			0	0			0.678	8.233	0			128	1.695	0			0	0			0.387	0	0			128	1.84	0			0	0
														129	4.165	0			0	0			0	7.265	0			129	1.937	0			0	0			0	0	0			129	3.342	0			0	0
														130	1.598	0			0	0			0	6.296	0			130	1.405	0			0	0			0	0	0			130	4.117	0			0	0
														131	0.048	0			0	0			0	6.199	0			131	0.678	0			0	0			0	0	0			131	3.051	0			0	0
														132	0	0			0	0			0	5.812	0			132	1.114	0			0	0			0	0	0			132	3.342	0			0	0
														133	0.194	0			0	0			0	5.424	0			133	1.695	0			0	0			0	0	0			133	4.068	0			0	0
														134	0.484	0			0	0			0	5.909	0			134	1.744	0			0	0			0	0	0			134	3.051	0			0	0
														135	0.726	0			0	0			0	6.054	0			135	0.92	0			0	0			0	0	0			135	2.179	0			0	0
														136	0.726	0			0	0			0	10.558	0			136	0.145	0			0	0			0	0	0			136	1.695	0			0	0
														137	0.775	0			0	0			0	17.726	0			137	0	0			0	0			0	0	0			137	1.695	0			0	0
														138	0	0			0	0			0	17.484	0			138	0	0			0	0			0	0	0			138	1.889	0			0	0
														139	0	0			0	0			0	15.062	0			139	0	0			0	0			0	0	0			139	1.695	0			0	0
														140	0	0			0	0			0	9.202	0			140	0	0			0	0			0	0	0			140	1.453	0			0	0
														141	0	0			0	0			0	2.325	0			141	0	0			0	0			0	0	0			141	0	0			0	0
														142	0	0			0	0			0	1.405	0			142	0	0			0	0			0	0	0			142	0	0			0	0
														143	0	0			0	0			0	0.63	0			143	0	0			0	0			0	0	0			143	0	0			0	0
														144	0	0			0	0			0	0.291	0			144	0	0			0	0			0	0	0			144	0	0			0	0
														145	0	0			0	0			0	0.63	0			145	0	0			0	0			0	0	0			145	0.097	0			0	0
														146	0	0			0	0			0	0.678	0			146	0	0			0	0			0	0	0			146	0	0			0	0
														147	0	0			0	0			0	0.145	0			147	0	0			0	0			0	0	0			147	0	0			0	0
														148	0	0			0	0			0	0.581	0			148	0	0			0	0			0	0	0			148	0	0			0	0
														149	0	0			0	0			0	0.242	0			149	0	0			0	0			0	0	0			149	0	0			0	0
														150	0	0			0	0			0	0	0			150	0	0			0	0			0	0	0			150	0	0			0	0
														151	0	0			0	0			0	0	0			151	0	0			0	0			0	0	0			151	0	0			0	0
														152	0	0			0	0			0	0.387	0			152	0	0			0	0			0	0	0			152	0	0			0	0
														153	0	0			0	0			0	0.581	0			153	0	0			0	0			0	0	0			153	0	0			0	0
														154	0	0			0	0			0	0.242	0			154	0	0			0	0			0	0	0			154	0	0			0	0
														155	0	0			0	0			0	0.291	0			155	0	0			0	0			0	0	0			155	0	0			0	0
														156	0	0			0	0			0	0.194	0			156	0	0			0	0			0	0	0			156	0	0			0	0
														157	0	0			0	0			0	0	0			157	0	0			0	0			0	0	0			157	0	0			0	0
														158	0	0			0	0			0	0	0			158	0	0			0	0			0	0	0			158	0	0			0	0
														159	0	0			0	0			0	0	0				0	0			0	0			0	0	0			159	0	0			0	0
																																										160	0	0			0	0
																																										161	0	0			0	0
																																										162	0	0			0	0
																																										163	0	0			0	0
																																										164	0	0			0	0
																																										165	0	0			0	0
																																										166	0	0			0	0
																																										167	0	0			0	0
[truncated: 218 more columns]

## Sheet: N+16
														06_23_16														06_27_16														06_27_16
		0.360229	0.351485	0.374946						0.771685				analysis 06_17_16_N_16_001			0.22x0.22x0.75		0.75									analysis 06_17_16_N_16_002			0.22x0.22x0.75		0.75									analysis 06_17_16_N_16_001b			0.22x0.22x0.75		0.75
	Brp vol	GF AND brp	GFant AND Brp	GFpost AND Brp	GF5um AND brp	GF >5um dendrites	GF>5ant	GF>5post	GF area	NB area	NB AND brp vol	AZ density on >5um			Brp	GF AND brp	GFant AND Brp	GFpost AND Brp	GF5um AND brp	GF >5um dendrites	GF>5ant	GF>5post	GF surf area	NB area	NB AND brp				Brp	GF AND brp	GFant AND Brp	GFpost AND Brp	GF5um AND brp	GF >5um dendrites	GF>5ant	GF>5post	GF surf area	NB area	NB AND brp				Brp	GF AND brp	GFant AND Brp	GFpost AND Brp	GF5um AND brp	GF >5um dendrites	GF>5ant
Mean	771.719	145.863	90.9121	54.9505	19.1245	389.791	6.83338	382.958	4453.55	143.601	474.333	4.99584			532.939	186.192	119.467	66.7253	15.2917	330.211	0	330.211	5301.58	186.959	377.512				790.545	106.209	55.9778	50.2313	30.1118	572.093	0.992045	571.101	4817.3	96.17	391.094				924.977	180.923	106.755	74.1683	23.4637	361.756	41.775
Stdev	156.149	38.1482	30.8178	11.1469	5.42717	105.712	14.4828	109.753	592.14	26.8545	89.606	1.04616				3.51201	2.25342	1.25859	4.6309	6.22855					70.8358					2.20474	1.16201	1.04273	5.26343	11.8758					49.4714					4.18163	2.4674	1.71423	6.48608	8.36116
N	8	8	8	8	8	8	8	8	8	8	8	8				length GF	75	um												length GF	68	um												length GF	72	um
SEM	55.2071	13.4874	10.8957	3.94101	1.91879	37.3748	5.12045	38.8034	209.353	9.49451	31.6805	0.369872				ant half last section	92													ant half last section	74													ant half last section	81
CV	0.202339	0.261535	0.338984	0.202853	0.283781	0.271202	2.11942	0.286592	0.132959	0.187008	0.188909	0.209406
	532.939	186.192	119.467	66.7253	15.2917	330.211	0	330.211	5301.58	186.959	377.512	4.6309		section #	Brp vol	GF AND brp surface area			GF5um AND brp	GF >5um medial dendrites			GF area	NB area	NB AND brp vol			section #	Brp vol	GF AND brp surface area			GF5um AND brp	GF >5um medial dendrites			GF area	NB area	NB AND brp vol			section #	Brp vol	GF AND brp surface area			GF5um AND brp	GF >5um medial dendrites
	790.545	106.209	55.9778	50.2313	30.1118	572.093	0.992045	571.101	4817.3	96.17	391.094	5.26343		1	0	0			0	0			0	0	0			1	0	0			0	0			0	0	0			1	0	0			0	0
	924.977	180.923	106.755	74.1683	23.4637	361.756	41.775	319.981	4326.62	165.025	563.631	6.48608		2	0	0			0	0			0	0	0			2	0	0			0	0			0	0	0			2	0	0			0	0
	913.17	102.394	62.7308	39.663	12.6773	285.136	0.494318	284.642	3772.85	129.96	449.905	4.44603		3	0	0			0	0			0	0	0			3	0	0			0	0			0	0	0			3	0	0			0	0
	775.288	119.361	74.61	44.751	19.3613	483.597	0.494318	483.102	4355.35	129.152	476.309	4.0036		4	0	0			0	0			0	0	0			4	0	0			0	0			0	0	0			4	0	0			0	0
	534.211	118.888	63.6397	55.248	17.1442	402.692	0.988636	401.703	4544.73	151.299	377.872	4.25741		5	0	0			0	0			0	0	0			5	0	0			0	0			0	0	0			5	0	0			0	0
	832.363	159.643	104.488	55.155	16.787	251.818	9.70455	242.114	3538.52	145.76	583.613	6.66632		6	0	0			0	0			0	0	0			6	0	0			0	0			0	4.988	0			6	0	0			0	0
	870.262	193.291	139.629	53.662	18.159	431.027	0.218182	430.809	4971.46	144.485	574.731	4.21296		7	0	0			0	0			0	0	0			7	0	0			0	0			0	4.795	0			7	0	0			0	0
														8	0	0			0	0			0	0	0			8	0.048	0			0	0			0	7.797	0.048			8	0	0			0	0
														9	0	0			0	0			0	0	0			9	0.581	0			0	0			0	14.723	0.581			9	0	0			0	0
														10	0	0			0	0			0	0	0			10	0.872	0			0	0			0	22.569	0.823			10	0	0			0	0
														11	0	0			0	0			0	0	0			11	1.162	0			0	0			0	30.415	0.969			11	0	0			0	0
														12	0	0			0	0			0	0.242	0			12	1.162	0			0	0			0	37.825	1.017			12	0	0			0	0
														13	0.145	0			0	0			0	2.083	0.048			13	2.518	0			0	0			0	46.494	1.792			13	0	0			0	0
														14	0.097	0			0	0			0	6.587	0.048			14	2.906	0			0	0			0	53.662	1.986			14	0.291	0			0	0
														15	0.194	0			0	0			0	11.914	0.048			15	3.729	0			0	0			0	60.2	2.857			15	0.92	0			0	0
														16	0.775	0			0	0			0	19.954	0.775			16	3.148	0			0	0			0	66.109	2.422			16	0.775	0			0	0
														17	1.308	0			0	0			0	29.495	1.162			17	2.567	0			0	0			0	68.53	1.889			17	2.276	0			0	0
														18	0.872	0			0	0			0	39.956	0.872			18	3.293	0			0	0			0	70.758	2.809			18	5.134	0			0	0
														19	0.387	0			0	0			0	48.528	0.291			19	4.117	0			0	0			0	69.644	2.325			19	4.94	0			0	0
														20	0.823	0			0	0			0	56.422	0.726			20	3.293	0			0	0			0	73.616	2.179			20	5.618	0			0	0
														21	2.857	0			0	0			0	67.658	2.615			21	3.487	0			0	0			0	87.564	1.792			21	11.527	0			0	0
														22	3.584	0			0	0			0	81.558	3.584			22	4.746	0			0	0			0	95.942	3.148			22	12.641	0			0	0
														23	3.342	0			0	0			0	95.991	3.342			23	8.621	0			0	0			0	94.393	3.971			23	8.669	0			0	0
														24	4.843	0			0	0			0	113.571	4.407			24	8.136	0			0	0			0	92.94	4.117			24	10.8	0			0	0
														25	6.199	0			0	0			0	128.827	6.054			25	4.94	0			0	0			0	86.644	2.325			25	7.749	0			0	0
														26	5.134	0			0	0			0	140.79	4.504			26	4.649	0			0	0			0	90.324	1.211			26	9.396	0			0	0
														27	5.812	0			0	0			0	149.168	5.327			27	7.846	0			0	0			0	90.47	3.535			27	12.108	0			0	0
														28	5.812	0			0	0			0	161.131	5.424			28	9.057	0			0	0			0	95.022	6.538			28	11.188	0			0	0
														29	7.652	0			0	0			0	176.338	7.168			29	13.367	0.194			0	0			0.533	93.23	9.396			29	9.105	0			0	0
														30	9.008	0			0	0			0	185.153	8.621			30	17.096	0.92			0	0			1.356	93.86	12.011			30	7.507	0			0	0
														31	11.672	0			0	0			0	191.836	9.783			31	17.29	1.647			0	0			2.034	95.313	11.478			31	6.102	0			0	0
														32	11.236	0			0	0			0	199.101	8.379			32	17.968	2.083			0	0			2.518	102.916	12.059			32	7.507	0			0	0
														33	11.333	0			0	0			0	195.662	9.541			33	16.467	0.823			0	0			2.373	102.19	10.025			33	10.219	0			0	0
														34	9.589	0			0	0			0	207.092	7.41			34	15.74	0.484			0	0			1.84	98.897	10.606			34	12.883	0.63			0	0
														35	7.991	0			0	0			0	212.71	5.618			35	15.595	0.726			0	0			2.034	99.478	12.205			35	18.162	1.017			0	0
														36	4.892	0			0	0			0	218.764	4.117			36	17.242	1.792			0.194	0.291			3.535	104.079	14.578			36	19.469	2.809			0	0
														37	4.795	0			0	0			0	205.639	4.262			37	18.743	1.598			0	0			5.279	107.421	15.207			37	15.789	3.1			0	0
														38	3.003	0			0	0			0	202.636	2.615			38	19.663	1.744			0	0			5.666	106.791	15.885			38	13.609	3.245			0	0
														39	2.906	0			0	0			0	199.924	1.937			39	17.532	2.276			0	0			6.877	105.483	13.222			39	13.512	3.875			0	0
														40	3.681	0.048			0	0			0.097	187.138	2.712			40	14.723	1.889			0	0			5.57	104.515	10.849			40	16.031	4.407			0	0
														41	4.988	0.533			0	0			1.356	173.626	4.504			41	15.401	1.211			0	0			5.182	107.905	8.863			41	15.692	3.342			0	0
														42	4.795	0.872			0	0			1.695	171.205	4.262			42	18.598	2.131			0	0			6.538	110.084	11.769			42	18.162	4.165			0.048	0.097
														43	3.051	0.823			0	0			1.744	171.883	2.761			43	15.934	1.986			0	0			5.763	106.791	9.444			43	15.74	3.778			1.55	2.809
														44	3.39	0.581			0	0			1.937	169.8	2.906			44	14.336	1.889			0	0			4.698	105.435	8.427			44	14.675	6.102			2.518	2.325
														45	4.649	0.969			0	0			1.744	168.977	4.359			45	9.493	1.405			0	0			4.601	109.261	7.023			45	16.418	5.909			3.003	2.325
														46	6.635	1.84			0	0			3.148	166.797	6.393			46	13.076	1.792			0	0			6.248	104.321	9.88			46	17.242	4.988			2.131	1.889
														47	9.299	2.615			0	0			4.843	163.31	8.379			47	18.113	2.761			0	0			7.265	97.928	12.302			47	14.868	3.971			0	1.356
														48	12.011	4.117			0	0			5.957	160.598	10.897			48	18.694	2.422			0	0			7.216	102.481	11.43			48	16.321	4.262			0	0.726
														49	13.319	6.296			0	0			8.475	159.92	12.641			49	19.373	2.083			0	0			6.684	105.193	10.8			49	15.207	5.085			0	0
														50	14.626	7.991			0	0			11.575	163.068	14.045			50	20.632	2.325			0	0			7.023	107.663	10.606			50	14.142	3.39			0	0
														51	15.982	7.023			0	0			10.752	163.02	14.626			51	23.15	3.778			0	0			7.168	106.5	11.672			51	12.98	2.179			0	0
														52	15.595	6.635			0	0			10.752	158.467	13.222			52	28.139	3.681			0	0			7.313	105.919	11.672			52	16.273	2.954			0	0
														53	11.624	5.279			0	0			9.299	158.758	10.849			53	30.609	2.276			0	0			6.49	109.358	11.866			53	20.922	3.39			0	0
														54	11.769	4.165			0	0			7.555	165.151	11.333			54	30.56	1.695			0	0			7.023	112.796	10.945			54	25.426	2.809			0	0
														55	11.139	3.051			0	0			6.684	164.908	10.606			55	35.355	1.647			0	0			7.119	112.457	14.433			55	24.458	2.083			0	0
														56	11.866	3.39			0	0			7.313	158.128	10.8			56	37.728	1.114			0	0			5.279	109.745	13.512			56	22.521	2.712			0	0
														57	14.19	4.407			0	0			6.684	157.838	12.302			57	34.096	2.276			0	0			7.749	105.435	13.173			57	29.349	1.937			0	0
														58	13.512	3.487			0	0			6.393	161.131	10.074			58	30.076	3.681			0	0			7.991	101.948	12.447			58	34.774	2.422			0	0
														59	12.98	2.761			0	0			6.684	167.378	9.541			59	24.312	1.501			0	0			7.507	102.19	7.652			59	38.987	4.262			0	0
														60	17.387	3.971			0	0			7.797	166.652	13.125			60	26.395	1.114			0	0			7.265	103.304	9.783			60	39.181	5.473			0	0
														61	19.954	3.923			0	0			8.911	165.441	16.031			61	24.216	0.92			0	0			5.957	103.885	8.33			61	36.178	4.359			0	0
														62	22.278	4.407			0	0			10.461	166.119	17.29			62	24.845	1.405			0	0			6.635	104.66	7.652			62	33.466	2.325			0	0
														63	22.182	4.601			0	0			10.413	167.96	16.031			63	27.122	3.39			0	0			7.749	100.882	12.302			63	39.132	3.681			0	0
														64	21.455	4.843			0	0			8.718	171.35	13.609			64	28.574	3.681			0	0			8.572	98.509	14.19			64	35.016	4.843			0	0
														65	21.988	3.826			0	0			8.282	177.258	14.675			65	25.087	1.744			0	0			8.233	96.959	11.188			65	34.677	4.407			0	0
														66	24.7	3.245			0	0			7.41	174.014	17.726			66	23.731	0.194			0	0			5.473	95.652	8.572			66	34.386	1.162			0	0
														67	23.973	2.664			0	0			6.684	172.173	17.193			67	25.572	0.775			0	0			5.57	91.002	8.427			67	32.497	1.55			0	0
														68	26.686	2.083			0	0			6.926	173.093	16.709			68	24.603	1.744			0	0			7.313	92.94	9.686			68	26.928	2.276			0	0
														69	33.321	2.954			0	0			7.604	175.418	19.808			69	23.925	0.533			0	0			6.441	96.378	9.832			69	26.976	2.809			0	0
														70	34.967	3.439			0	0			8.185	174.256	18.937			70	27.8	0.194			0	0			6.974	97.105	12.398			70	34.967	1.792			0	0
														71	33.66	3.875			0	0			7.265	176.241	16.709			71	29.204	0.387			0	0			8.863	93.424	10.606			71	38.358	2.373			0	0
														72	32.401	4.843			0	0			8.427	179.099	16.999			72	25.426	0.194			0	0			8.572	94.296	8.96			72	31.432	3.1			0	0
														73	31.577	5.182			0	0			10.122	183.167	19.324			73	17.968	0.145			0	0			9.25	96.088	7.071			73	25.717	0.678			0	0
														74	30.609	3.1			0	0			8.814	188.688	18.743			74	15.595	0.387			0	0			9.928	104.708	5.666			74	27.896	0.823			0	0
														75	29.156	1.017			0	0			8.04	190.141	18.646			75	18.404	0.436			0.194	1.501			11.478	108.195	7.749			75	28.187	1.259			0	0
														76	33.95	0.726			0	0			7.119	188.543	20.632			76	19.663	1.792			1.356	2.276			14.142	111.101	8.427			76	27.945	1.114			0	0
														77	35.645	1.889			0	0			7.071	184.717	21.019			77	20.922	1.744			1.598	2.712			14.917	112.312	7.216			77	29.931	1.017			0	0
														78	33.127	2.47			0	0			7.362	179.728	16.37			78	17.726	1.55			1.405	2.131			15.643	109.745	5.812			78	28.042	1.308			0	0
														79	30.366	2.179			0	0			7.265	176.823	14.287			79	14.142	1.501			1.501	2.954			12.98	109.503	5.715			79	25.911	1.937			0	0.291
														80	33.708	3.148			0	0			8.524	178.082	18.549			80	13.658	0.92			0.92	4.068			13.464	113.232	6.248			80	30.124	2.761			0	0.145
														81	33.175	2.276			0	0			10.364	181.181	16.999			81	16.128	0.533			0.533	4.746			17.871	119.335	7.119			81	32.304	2.47			0	0.291
														82	26.056	2.615			0	0			9.299	187.332	13.076			82	15.207	0.872			0.678	3.826			18.791	125.001	6.587			82	25.862	0.678			0	0
														83	26.879	2.276			0	0			8.863	191.497	14.529			83	15.595	0.581			0.533	4.02			15.934	125.582	5.231			83	23.538	0.678			0	0
														84	29.882	2.422			0	0			11.091	192.66	14.529			84	17.968	1.211			0.581	5.86			20.147	127.035	7.991			84	21.019	1.501			0	0
														85	31.432	1.84			0	0			14.723	198.374	16.612			85	14.287	3.245			2.179	8.04			21.6	130.183	6.684			85	18.162	1.695			0	0.194
														86	36.372	1.84			0	0			15.885	201.619	20.147			86	14.19	3.826			2.809	9.832			24.555	137.545	7.604			86	19.13	1.598			0.097	0.775
														87	36.42	2.761			0	0			17.193	203.799	20.825			87	17.435	3.051			1.84	8.282			24.264	145.052	9.25			87	18.21	1.453			0	1.453
														88	29.931	1.792			0	0			15.111	206.559	18.259			88	21.019	1.598			0.63	5.57			23.731	147.328	10.413			88	22.714	1.695			0.775	2.761
														89	33.95	1.792			0	0			13.464	207.673	18.598			89	21.649	1.259			0.678	5.521			25.233	148.393	11.188			89	24.409	2.615			0.872	2.664
														90	41.796	1.501			0	0			12.302	203.75	23.344			90	19.76	2.47			1.211	5.231			25.765	145.73	9.589			90	24.845	2.906			1.259	3.003
														91	40.295	1.259			0	0			12.786	203.024	22.182			91	16.854	1.792			1.598	5.182			24.312	146.359	7.797			91	27.218	3.971			2.228	5.473
														92	33.95	1.647			0	0			11.236	210.385	19.469			92	13.948	2.373			2.034	5.376			22.133	146.698	7.749			92	27.025	4.068			1.695	5.812
														93	28.72	1.695			0	0			11.866	217.941	16.854			93	20.244	2.034			1.744	7.362			24.555	156.627	11.769			93	24.119	3.729			0.484	4.94
														94	23.973	1.308			0	0			16.176	222.687	13.222			94	24.506	3.632			3.245	12.737			30.56	171.059	15.353			94	20.486	2.276			0.387	3.342
														95	24.458	1.695			0	0			15.45	231.792	15.062			95	23.586	4.31			3.875	13.803			33.66	175.079	14.772			95	18.84	1.598			0.92	4.456
														96	27.122	1.889			0	0.048			17.338	239.202	16.66			96	22.617	3.826			3.148	16.079			37.05	168.88	15.353			96	22.714	3.051			1.84	6.248
														97	24.748	2.131			0.484	1.356			18.355	243.028	14.772			97	19.76	2.518			1.84	10.51			31.529	157.353	10.703			97	24.845	3.875			1.937	6.199
														98	26.443	2.47			0.63	3.148			18.743	248.501	16.176			98	20.486	1.937			1.598	4.988			25.814	147.812	10.171			98	23.441	3.584			0.872	4.601
														99	29.688	1.84			0.823	3.003			18.84	249.905	19.421			99	22.617	2.518			1.211	2.857			23.877	141.565	9.589			99	26.976	3.293			0.63	2.906
														100	28.429	2.276			1.55	5.085			22.036	252.375	17.048			100	20.051	2.034			0.339	1.84			22.278	137.06	8.233			100	28.332	3.584			0.678	3.632
														101	22.182	2.712			1.598	5.473			23.731	256.783	15.789			101	15.353	2.034			0	2.518			22.036	135.608	4.456			101	30.463	4.649			0.969	2.228
														102	20.196	2.228			0.92	5.376			25.378	264.677	16.37			102	18.404	2.373			0.242	2.906			23.489	135.22	4.456			102	27.848	3.584			0.339	2.518
														103	22.424	2.954			0.387	5.86			27.993	272.184	17.145			103	20.632	1.84			0.387	1.986			23.15	135.995	4.892			103	25.475	3.729			0.242	4.117
														104	29.252	5.376			1.937	7.362			31.626	280.126	22.521			104	12.205	0.823			0	1.259			21.164	133.525	2.664			104	26.492	2.518			0.291	4.02
														105	31.432	5.037			3.003	7.216			30.076	279.352	23.102			105	7.458	0.484			0	0.581			19.663	140.257	1.986			105	24.942	3.971			0.726	3.148
														106	29.882	3.632			1.889	5.424			26.25	282.015	22.811			106	6.974	0.387			0.048	0.63			22.908	142	2.518			106	25.765	3.923			0.872	2.761
														107	26.782	1.598			0.145	2.422			18.888	282.161	16.999			107	6.877	0.775			0	0.339			24.264	142.63	1.598			107	23.78	2.712			0.145	2.228
														108	24.07	0.775			0.387	1.598			18.743	280.03	14.287			108	7.216	0.387			0	0			24.07	143.405	0.533			108	20.099	1.598			0	0.63
														109	26.347	1.695			0.63	1.356			19.082	282.645	17.484			109	7.797	0.436			0	0			24.991	143.986	0.823			109	16.854	1.356			0	0.145
														110	33.369	3.439			1.211	2.954			20.583	287.827	22.472			110	7.265	0.484			0	0			25.087	141.952	1.308			110	14.336	1.356			0.048	0.387
														111	31.722	4.698			1.744	6.102			23.973	295.334	22.569			111	8.669	0.969			0	0			27.122	148.297	2.47			111	13.415	0.339			0.048	1.501
														112	29.543	4.407			1.647	5.666			25.717	300.322	22.375			112	8.233	0.726			0	0			30.56	159.194	2.083			112	13.754	0.969			0.581	2.47
														113	24.312	2.422			0.581	4.795			26.879	304.778	16.709			113	8.088	0.387			0	0			33.95	166.265	0.387			113	11.914	1.598			1.405	3.148
														114	21.407	0.969			0.194	2.567			27.945	306.812	13.319			114	8.621	0.097			0	0			33.805	172.415	0.097			114	11.284	0.678			0.678	1.937
														115	18.404	0.436			0.145	1.889			29.01	303.325	11.72			115	8.475	0.339			0	0			35.742	166.797	0.436			115	10.074	0.678			0.678	1.889
														116	20.583	1.405			0.048	1.598			29.543	313.205	14.772			116	8.185	0.194			0	0			29.059	157.063	0.387			116	9.25	0.291			0.291	1.065
														117	28.042	3.342			0.097	1.065			31.771	323.618	23.15			117	5.134	0.048			0	0			25.33	141.129	0.048			117	10.267	1.162			0.048	0.726
														118	29.398	3.535			0	0.872			32.691	333.159	24.312			118	2.422	0.145			0	0			23.78	116.865	0			118	10.849	2.47			0	0.484
														119	27.606	2.518			0	0.484			29.495	332.093	22.86			119	2.373	0			0	0			18.743	89.598	0			119	11.042	2.857			0	0
														120	21.649	0.775			0	0			25.62	319.453	17.193			120	2.712	0.145			0	0			14.19	65.092	0.194			120	13.27	3.003			0	0
														121	18.549	0.097			0	0.969			22.036	308.798	13.125			121	5.182	0.145			0	0			12.689	47.995	0.194			121	12.447	2.179			0	0
														122	22.133	0.484			0.194	0.872			15.498	295.721	15.207			122	5.279	0.194			0	0			10.849	32.207	0			122	11.381	1.356			0	0
														123	20.632	0.775			0	0.823			14.239	290.781	15.643			123	5.763	0			0	0			7.846	22.278	0			123	7.652	0.92			0	0
														124	16.999	1.308			0	0.872			15.304	285.115	10.945			124	5.957	0			0	0			6.732	18.694	0			124	5.909	0.823			0	0
														125	13.028	1.598			0	0			19.227	278.77	8.621			125	3.535	0			0	0			4.795	13.658	0			125	6.441	0.969			0	0
														126	13.851	0.872			0	0			23.199	277.221	9.154			126	4.601	0			0	0			2.518	10.461	0			126	3.196	0			0	0
														127	15.353	0.678			0	0			25.136	271.699	9.057			127	2.954	0			0	0			2.567	8.718	0			127	3.342	0.048			0	0
														128	13.609	0.387			0	0			24.845	263.127	6.877			128	2.276	0			0	0			3.245	7.797	0			128	5.618	0			0	0
														129	12.011	0.872			0	0			25.717	247.92	7.41			129	1.598	0			0	0			2.615	5.376	0			129	5.279	0.097			0	0
														130	14.239	1.211			0	0			26.831	232.519	9.202			130	0.823	0			0	0			1.647	4.02	0			130	10.703	1.065			0	0
														131	10.558	0.291			0	0.533			27.8	209.514	4.746			131	0	0			0	0			0.92	0.484	0			131	9.444	0.145			0	0
														132	9.735	0.194			0.145	1.017			24.458	198.956	3.729			132	0	0			0	0			0	0	0			132	8.572	0			0	0
														133	6.684	0.097			0	1.162			18.888	181.23	2.567			133	0.242	0			0	0			0	0	0			133	7.071	0			0	0
														134	4.601	0.048			0	1.308			17.145	156.288	1.598			134	0.339	0			0	0			0	0	0			134	5.424	0			0	0
														135	7.749	1.065			0	1.356			15.982	128.73	4.214			135	0	0			0	0			0	0	0			135	4.988	0			0	0
														136	11.575	1.647			0	1.55			12.834	109.842	6.877			136	0	0			0	0			0	0	0			136	3.342	0			0	0
														137	9.25	1.114			0	1.405			10.025	94.828	6.684			137	0	0			0	0			0	0	0			137	4.117	0			0	0
														138	9.154	0.969			0	1.211			7.749	80.929	6.441			138	0	0			0	0			0	0	0			138	2.422	0			0	0
														139	7.119	0.678			0	0.726			8.524	74.003	3.778			139	0	0			0	0			0	0	0			139	1.55	0			0	0
														140	7.071	0.678			0	0.339			10.655	65.237	3.584			140	0	0			0	0			0	0	0			140	0.726	0			0	0
														141	9.25	0.823			0	0			12.253	55.841	3.535			141	0	0			0	0			0	0	0			141	0.048	0			0	0
														142	8.282	0.823			0	0			11.042	51.628	2.422			142	0	0			0	0			0	0	0			142	0	0			0	0
														143	8.282	0.823			0	0			9.008	43.491	2.954			143	0.097	0			0	0			0	0	0			143	0	0			0	0
														144	7.507	0.726			0	0			6.78	35.355	3.245			144	0.097	0			0	0			0	0	0			144	0	0			0	0
														145	6.102	0.726			0	0			6.005	33.079	3.293			145	0	0			0	0			0	0	0			145	0	0			0	0
														146	6.441	0.678			0	0			6.054	33.708	2.954			146	0	0			0	0			0	0	0			146	0	0			0	0
														147	4.843	0			0	0			6.102	33.321	1.695			147	0	0			0	0			0	0	0			147	0	0			0	0
														148	6.732	0.048			0	0			6.151	32.497	2.954			148	0	0			0	0			0	0	0			148	0	0			0	0
														149	5.618	0			0	0			3.826	26.686	1.744			149	0	0			0	0			0	0	0			149	0	0			0	0
														150	2.276	0			0	0			3.245	21.116	1.405			150	0	0			0	0			0	0	0			150	0	0			0	0
														151	1.065	0			0	0			3.003	17.532	0.823			151	0	0			0	0			0	0	0			151	0	0			0	0
														152	0	0			0	0			2.615	15.498	0			152	0	0			0	0			0	0	0			152	0	0			0	0
														153	0	0			0	0			2.131	15.304	0			153	0	0			0	0			0	0	0			153	0	0			0	0
														154	0.048	0			0	0			4.02	13.415	0.048			154	0	0			0	0			0	0	0			154	0	0			0	0
														155	0	0			0	0			2.228	10.364	0			155	0	0			0	0			0	0	0			155	0	0			0	0
														156	0	0			0	0			1.647	6.199	0			156	0	0			0	0			0	0	0			156	0	0			0	0
														157	0	0			0	0			0.726	2.809	0			157	0	0			0	0			0	0	0			157	0	0			0	0
														158	0	0			0	0			0	0.823	0			158	0	0			0	0			0	0	0			158	0	0			0	0
														159	0	0			0	0			0	0.145	0			159	0	0			0	0			0	0	0			159	0	0			0	0
														160	0	0			0	0			0	0.145	0			160	0	0			0	0			0	0	0			160	0	0			0	0
														161	0	0			0	0			0	0	0			161	0	0			0	0			0	0	0			161	0	0			0	0
														162	0	0			0	0			0	0	0																	162	0	0			0	0
														163	0	0			0	0			0	0	0																	163	0	0			0	0
														164	0	0			0	0			0	0	0																	164	0	0			0	0
														165	0	0			0	0			0	0	0																	165	0	0			0	0
														166	0	0			0	0			0	0	0																	166	0	0			0	0
														167	0	0			0	0			0	0	0
														168	0	0			0	0			0	0	0
														169	0	0			0	0			0	0	0
														170	0	0			0	0			0	0	0
														171	0	0			0	0			0	0	0
														172	0	0			0	0			0	0	0
														173	0	0			0	0			0	0	0
														174	0	0			0	0			0	0	0
[truncated: 59 more columns]

## Sheet: N
														09_21_16														09_21_16														09_21_16
									-0.228008					analysis 09_09_16_N_001			0.22x0.22x0.75		0.75									analysis 09_09_16_N_002			0.22x0.22x0.75		0.75									analysis 09_09_16_N_003			0.22x0.22x0.75		0.75
	Brp vol	GF AND brp	GFant AND Brp	GFpost AND Brp	GF5um AND brp	GF >5um dendrites	GF>5ant	GF>5post	GF area	NB area	NB AND brp vol	AZ density on >5um			Brp	GF AND brp	GFant AND Brp	GFpost AND Brp	GF5um AND brp	GF >5um dendrites	GF>5ant	GF>5post	GF surf area	NB area	NB AND brp				Brp	GF AND brp	GFant AND Brp	GFpost AND Brp	GF5um AND brp	GF >5um dendrites	GF>5ant	GF>5post	GF surf area	NB area	NB AND brp				Brp	GF AND brp	GFant AND Brp	GFpost AND Brp	GF5um AND brp	GF >5um dendrites	GF>5ant
Mean	753.381	104.24	49.4685	54.7716	13.7338	301.942	49.2205	252.722	3214.29	5.89295	111.283	4.48139			918.473	96.33	51.615	44.715	11.4045	288.76	79.9125	208.848	2301.09	4.1457	179.111				562.721	85.9373	40.2083	45.729	5.631	162.794	18.4943	144.3	3805.86	5.0804	122.627				635.769	122.338	80.784	41.5538	10.4603	372.143	0
Stdev	198.611	25.6677	18.6114	14.6392	6.97443	102.156	78.63	76.6198	539.994	3.3658	37.7794	1.16349				4.18628	2.24307	1.94321	3.94947	12.5489					19.5009					2.25802	1.05648	1.20154	3.45897	4.27746					21.7918					3.54835	2.3431	1.20525	2.81081	10.7938
N	9	9	9	9	9	9	9	9	9	9	9	9				length GF	40	um												length GF	49	um												length GF	50	um
SEM	66.2037	8.5559	6.2038	4.87975	2.32481	34.052	26.21	25.5399	179.998	1.12193	12.5931	0.387829				ant half last section	70													ant half last section	74													ant half last section	60
CV	0.263627	0.246236	0.376227	0.267278	0.507831	0.338329	1.59751	0.303178	0.167998	0.571157	0.339489	0.259626
	918.473	96.33	51.615	44.715	11.4045	288.76	79.9125	208.848	2301.09	4.1457	179.111	3.94947		section #	Brp vol	GF AND brp surface area			GF5um AND brp	GF >5um medial dendrites			GF area	NB area	NB AND brp vol			section #	Brp vol	GF AND brp surface area			GF5um AND brp	GF >5um medial dendrites			GF area	NB area	NB AND brp vol			section #	Brp vol	GF AND brp surface area			GF5um AND brp	GF >5um medial dendrites
	562.721	85.9373	40.2083	45.729	5.631	162.794	18.4943	144.3	3805.86	5.0804	122.627	3.45897		1	0.581	0			0	0			0	0	0			1	0	0			0	0			0	0	0			1	0	0			0	0
	635.769	122.338	80.784	41.5538	10.4603	372.143	0	372.143	3447.74	5.4728	100.869	2.81081		2	1.308	0			0	0			0	0	0			2	0.339	0			0	0			0	0	0			2	0	0			0	0
	565.23	94.0792	50.9992	43.08	10.3148	305.12	82.5545	222.566	2434.67	3.2593	87.2865	3.38055		3	3.1	0			0	0			0	0	0			3	0.339	0			0	0			0	0	0			3	0	0			0	0
	1010.01	110.786	44.3145	66.4717	12.9667	299.345	0	299.345	3425.14	7.9765	130.691	4.3317		4	3.875	0			0	0			0	0	0			4	0.726	0			0	0			0	0	0			4	0.387	0			0	0
	455.859	64.4753	15.2925	49.1828	12.7845	255.259	5.28409	249.975	3321.12	6.33	51.4725	5.00844		5	5.715	0			0	0			0	0	0			5	0.823	0			0	0			0	0	0			5	1.308	0			0	0
	909.466	134.472	56.5568	77.9152	20.778	357.777	9.24545	348.532	3559.69	13.8558	146.749	5.80752		6	8.136	0			0	0			0	0	0			6	1.259	0			0	0			0	0	0			6	1.937	0			0	0
	843.649	85.9042	38.031	47.8732	10.2787	178.316	7.59545	170.72	2935.6	3.4047	91.317	5.76435		7	6.248	0			0	0			0	0	0			7	2.664	0			0	0			0	0	0			7	1.792	0			0	0
	879.245	143.839	67.4153	76.4235	28.9853	497.966	239.898	258.068	3697.72	3.5113	91.4257	5.82073		8	5.327	0			0	0			0	0	0			8	3.681	0			0	0			0	0	0			8	3.875	0			0	0
														9	6.732	0			0	0			0	0	0			9	4.214	0			0	0			0	0	0			9	4.649	0			0	0
														10	7.41	0			0	0			0	0	0			10	4.214	0			0	0			0	0	0			10	4.988	0			0	0
														11	6.829	0			0	0			0	0	0			11	5.037	0			0	0			0	0	0			11	11.139	0			0	0
														12	7.071	0			0	0			0	0	0			12	4.795	0			0	0			0	0	0			12	11.188	0			0	0
														13	8.475	0			0	0			0	0	0			13	5.909	0			0	0			0	0	0			13	9.541	0			0	0
														14	8.233	0			0	0			0	0	0			14	6.587	0			0	0			0	0	0			14	9.154	0			0	0
														15	7.168	0			0	0			0	0	0			15	6.054	0			0	0			0	0	0			15	9.202	0			0	0
														16	5.618	0			0	0			0	0	0			16	5.231	0			0	0			0	0	0			16	10.171	0			0	0
														17	4.359	0			0	0			0	0	0			17	6.974	0			0	0			0	0	0			17	10.897	0			0	0
														18	0.581	0			0	0			0	0	0			18	5.327	0			0	0			0	0	0			18	10.316	0			0	0
														19	0.194	0			0	0			0	0	0			19	5.86	0			0	0			0	0	0			19	10.171	0			0	0
														20	0.048	0			0	0			0	0	0			20	6.684	0			0	0			0	0	0			20	5.57	0			0	0
														21	0.194	0			0	0			0	0	0			21	7.023	0			0	0			0	0	0			21	5.86	0			0	0
														22	0.678	0			0	0			0	0	0			22	7.41	0			0	0			0	0	0			22	5.521	0			0	0
														23	1.356	0			0	0			0	0	0			23	6.587	0			0	0			0	0	0			23	5.666	0			0	0
														24	1.453	0			0	0			0	0	0			24	8.282	0			0	0			0	0	0			24	10.994	0			0	0
														25	1.405	0			0	0			0	0	0			25	6.054	0			0	0			0	0	0			25	14.142	0			0	0
														26	1.453	0			0	0			0	0	0			26	5.957	0			0	0			0	0	0			26	16.37	0			0	0
														27	1.308	0			0	0			0	0	0			27	7.023	0			0	0			0	0	0			27	16.757	0.242			0	0
														28	2.325	0			0	0			0	0	0			28	5.134	0			0	0			0	0	0			28	21.746	1.986			0	0
														29	3.632	0			0	0			0	0	0			29	4.649	0			0	0			0	0	0			29	20.583	3.148			0	0
														30	4.988	0			0	0			0	0	0			30	7.168	0			0	0			0	0	0			30	17.532	3.1			0	0
														31	7.168	0			0	0			0	0	0			31	10.558	0			0	0			0	0	0			31	18.016	4.117			0	0
														32	8.96	0			0	0			0	0	0			32	10.413	0			0	0			0	0	0			32	24.216	7.216			0	0
														33	7.943	0			0	0			0	0	0			33	10.945	0			0	0			0	0	0			33	23.586	7.458			0	0
														34	6.296	0			0	0			0	0	0			34	13.609	0			0	0			0	0	0			34	25.33	6.829			0	0
														35	6.49	0			0	0			0	0	0			35	14.917	0			0	0			0	0	0			35	26.153	6.49			0	0
														36	6.926	0			0	0			0	0	0			36	10.8	0			0	0			0	0	0			36	20.825	4.553			0	0
														37	5.618	0			0	0			0	0	0			37	8.572	0			0	0			0	0.92	0.291			37	18.598	3.148			0	0
														38	6.78	0			0	0			0	0	0			38	7.458	0.436			0	0			0.581	2.518	1.017			38	19.615	2.809			0	0
														39	7.507	0			0	0			0	0	0			39	8.04	0.678			0	0			1.308	4.165	1.211			39	18.646	3.342			0	0
														40	6.877	0			0	0			0	0	0			40	7.313	0.872			0	0			2.276	7.119	2.228			40	20.244	4.456			0	0
														41	9.154	0			0	0			0	0	0			41	7.846	1.55			0	0			3.245	10.51	2.615			41	26.492	5.327			0	0
														42	12.398	0			0	0			0	0.726	0			42	9.008	2.228			0	0			4.795	12.011	3.632			42	27.218	5.86			0	0
														43	13.367	0			0	0			0	1.889	0.242			43	9.832	1.889			0	0			4.698	13.561	3.923			43	23.731	5.134			0	0
														44	15.304	0.969			0	0			0.872	2.761	1.744			44	10.074	2.276			0	0			4.746	13.609	4.601			44	27.8	4.94			0	0
														45	16.66	1.647			0	0			1.453	4.31	2.954			45	11.333	2.179			0	0			3.729	14.336	3.439			45	30.415	4.601			0	0
														46	16.757	2.131			0	0			1.647	7.362	4.214			46	12.011	2.325			0	0			5.231	15.934	3.875			46	26.879	3.487			0	0
														47	17.29	1.986			0	0			2.906	10.267	4.601			47	14.239	2.034			0	0			5.521	17.387	4.262			47	21.746	1.744			0	0
														48	24.312	2.518			0	0			3.729	14.142	6.344			48	16.951	1.598			0	0			5.715	19.13	4.795			48	20.438	1.647			0	0
														49	24.216	2.809			0.339	0.533			4.649	17.532	5.812			49	17.677	1.598			0	0			5.327	20.293	4.504			49	22.763	2.131			0	0
														50	25.814	2.809			0.581	1.792			5.812	19.712	6.344			50	16.224	1.937			0	0			6.587	24.167	5.376			50	29.156	1.986			0	0
														51	31.674	4.068			0.823	3.051			8.33	24.748	8.911			51	14.142	2.325			0	0			7.604	27.267	4.795			51	31.626	2.712			0	0
														52	35.694	5.57			1.259	2.906			10.074	29.107	12.059			52	13.948	2.567			0	0			8.475	29.156	4.843			52	26.443	2.373			0	0
														53	36.033	6.393			0.92	1.308			9.928	30.948	12.883			53	14.433	3.729			0	0			9.832	31.529	5.037			53	21.164	1.937			0	0
														54	27.606	4.649			0	0			10.558	29.834	8.863			54	14.093	3.342			0	0			10.994	32.885	4.795			54	17.242	1.211			0	0
														55	26.104	2.373			0	0			9.589	27.364	5.763			55	12.786	2.179			0	0			9.88	31.432	4.359			55	17.871	0.339			0	0
														56	21.939	1.162			0	0			7.265	28.574	4.407			56	10.849	1.598			0	0			8.427	30.802	4.456			56	20.196	0.387			0	0
														57	30.366	2.179			0	0			8.475	29.495	4.649			57	8.766	1.259			0	0			7.797	29.785	3.535			57	19.227	0.823			0	0
														58	30.173	2.761			0	0			8.33	30.076	5.231			58	9.541	0.969			0	0			7.797	29.495	3.293			58	19.469	0.775			0	0
														59	30.221	1.986			0	0			8.04	32.401	4.795			59	10.413	1.937			0	0			8.233	31.916	3.923			59	21.891	1.017			0	0
														60	30.366	2.276			0	0			9.638	35.452	5.376			60	9.686	1.065			0	0.097			10.267	33.224	1.792			60	26.443	0.387			0	0
														61	23.538	3.342			0	0			11.43	37.486	6.538			61	10.171	0.823			0	0.097			10.364	34.822	1.55			61	24.942	0.339			0	0
														62	25.33	3.148			0	0.048			11.866	39.956	5.279			62	13.415	0.92			0	0			10.074	34.531	2.712			62	20.971	0.242			0	0.048
														63	26.686	2.857			0	0.097			8.96	40.053	4.02			63	13.997	1.744			0	0			9.783	34.144	3.778			63	19.76	0.339			0.097	0.63
														64	24.603	2.47			0.291	0.484			9.008	40.779	3.439			64	9.783	1.501			0	0			10.994	32.643	3.245			64	23.877	1.065			0.969	6.151
														65	22.86	2.809			0.726	0.92			9.638	40.828	4.02			65	6.054	1.017			0	0			9.493	29.882	1.937			65	23.005	2.276			1.84	10.897
														66	20.729	1.55			0.436	0.726			9.154	39.907	2.518			66	5.86	0.872			0	0			7.894	29.107	1.744			66	20.099	1.986			1.598	9.88
														67	23.247	1.259			0	1.017			9.202	42.959	2.615			67	7.313	0.436			0	0			6.732	26.976	1.162			67	18.549	0.581			0.194	7.943
														68	20.777	0.726			0	1.647			10.364	45.622	1.744			68	7.604	1.065			0	0			7.023	27.315	1.695			68	17.096	0.145			0	4.02
														69	22.714	0.726			0	3.439			12.108	52.499	1.986			69	4.843	0.533			0	0			7.507	27.993	0.726			69	18.355	0.194			0.194	1.792
														70	22.375	1.647			0.194	5.473			15.401	66.399	3.196			70	5.957	0.726			0	0.484			8.185	30.027	0.823			70	17.096	1.647			0.484	2.954
														71	18.549	2.083			0.484	9.347			24.022	74.487	3.245			71	5.085	0.63			0	0.969			10.219	34.483	0.775			71	15.546	2.761			0.581	3.196
														72	18.646	2.857			1.453	9.88			26.734	77.442	3.875			72	5.666	0.387			0	1.211			12.398	38.697	0.726			72	11.624	1.55			0.823	2.857
														73	15.74	1.308			0.484	7.749			23.634	76.231	2.325			73	7.362	0.387			0	1.356			13.173	40.828	0.63			73	14.675	1.598			0.775	3.729
														74	16.467	0.92			0.291	6.974			20.825	73.567	1.598			74	9.105	0			0	1.211			13.222	40.101	0			74	13.706	0.484			0.339	5.812
														75	16.418	0.823			0.436	4.843			15.062	67.949	1.744			75	6.441	0			0	0.581			12.108	40.682	0			75	12.302	0.484			0.194	7.555
														76	17.387	0.436			0.145	1.84			12.495	65.963	1.211			76	4.359	0			0	0.048			11.672	42.716	0.048			76	11.866	0.533			0.145	5.86
														77	18.307	0.436			0.145	1.065			14.626	70.419	2.179			77	4.504	0			0	0.63			13.706	45.041	0			77	9.928	0.387			0.097	4.02
														78	21.649	1.84			0.92	3.39			18.84	77.103	3.1			78	4.456	0.048			0	1.453			14.723	45.38	0.048			78	10.025	0.145			0	2.615
														79	22.569	3.875			1.647	4.843			22.23	83.544	5.134			79	6.151	0.145			0	1.84			15.062	45.961	0.387			79	9.444	1.744			0.533	3.342
														80	21.939	4.02			1.598	5.085			22.424	84.125	5.376			80	7.943	1.065			0.533	2.809			16.176	47.947	1.259			80	9.493	2.228			1.356	4.698
														81	21.358	3.439			1.114	3.196			18.016	83.06	5.279			81	9.347	1.308			0.775	3.293			17.096	52.742	1.598			81	9.299	1.792			1.162	5.666
														82	18.937	2.615			0.63	1.695			15.74	84.609	4.94			82	10.558	1.55			0.969	4.117			22.956	61.944	1.356			82	15.837	4.456			1.356	5.957
														83	17.677	2.325			0.048	1.017			16.563	82.091	3.729			83	12.205	1.937			0.92	3.826			24.409	67.174	1.84			83	19.615	5.86			0.533	2.712
														84	21.164	3.342			0.242	0.242			15.45	78.459	4.746			84	12.398	2.712			0.145	1.889			23.344	70.225	3.39			84	16.563	3.681			0.387	1.792
														85	22.278	3.1			0	0			14.045	78.943	6.102			85	9.105	3.1			0.823	2.712			24.797	68.821	3.293			85	13.028	2.131			0.194	1.259
														86	18.743	2.034			0	0			11.624	77.248	4.553			86	6.829	3.196			0.969	1.792			24.409	65.818	3.293			86	14.965	1.598			0.048	0.726
														87	20.147	3.584			0	0			12.931	80.929	6.199			87	8.863	3.051			0	1.162			24.264	62.137	3.293			87	13.173	0.678			0	0
														88	17.629	4.165			0	0.048			18.065	88.823	6.005			88	10.461	3.439			0	0.872			21.6	61.072	3.148			88	9.057	1.453			0	0
														89	18.791	4.94			0	0.048			21.843	91.051	6.926			89	11.575	3.584			0.194	0.339			21.31	61.072	2.664			89	9.105	3.003			0	0
														90	18.162	3.681			0	0			18.84	90.421	5.715			90	13.028	4.407			0.436	0.533			22.133	64.171	3.39			90	11.139	3.729			0	0.048
														91	15.934	3.293			0	0			15.789	85.142	4.746			91	9.928	4.698			0.291	0.726			21.746	69.935	4.698			91	11.284	2.761			0	0
														92	13.173	1.889			0	0			14.772	79.815	3.439			92	4.988	3.148			0	1.162			22.036	75.843	3.1			92	8.136	1.114			0	0.097
														93	11.042	0.823			0	0			16.176	70.613	2.518			93	5.231	3.826			0.581	1.986			25.669	81.849	3.1			93	7.168	1.598			0	0.678
														94	7.458	0.726			0	0			11.478	53.226	1.55			94	3.39	1.84			0.533	2.325			25.378	86.983	1.695			94	8.04	0.484			0.048	0.969
														95	4.214	0.097			0	0			9.928	39.181	0.242			95	7.41	2.034			0.145	2.325			28.429	91.487	1.647			95	8.33	0.339			0	0.581
														96	3.584	0.291			0	0			8.185	25.717	0.387			96	10.606	3.196			0.194	1.84			31.819	98.073	2.664			96	10.51	0			0	0.387
														97	6.054	0.436			0	0			7.265	15.789	0.726			97	14.578	3.729			0	0.678			29.737	100.398	2.954			97	6.248	0			0	0.291
														98	5.618	0.242			0	0			3.245	5.909	0.678			98	15.498	2.276			0	0			27.751	100.059	1.356			98	3.875	0			0	0
														99	6.974	0			0	0			1.211	3.632	0			99	12.398	2.131			0	0			27.218	100.882	1.744			99	6.005	0			0	0
														100	7.023	0			0	0			1.065	2.325	0			100	8.863	1.453			0	0			27.703	102.771	1.017			100	5.182	0			0	0
														101	9.493	0			0	0			1.065	1.937	0			101	6.877	0.872			0	0			30.802	102.093	1.017			101	4.795	0			0	0
														102	9.057	0			0	0			1.065	2.179	0			102	4.214	0.242			0	0			29.931	101.996	0.291			102	3.971	0			0	0
														103	7.894	0			0	0			0.726	2.422	0			103	4.31	0.291			0	0			29.398	99.575	0.145			103	3.826	0			0	0
														104	3.971	0			0	0			0.581	2.518	0			104	3.778	0.242			0	0.145			28.284	88.968	0.484			104	3.875	0			0	0
														105	1.84	0			0	0			0	2.131	0			105	3.293	0.339			0	0.484			24.555	77.151	0.339			105	1.598	0			0	0
														106	0.872	0			0	0			0	1.259	0			106	2.761	0.048			0	0.63			22.036	66.302	0			106	1.114	0			0	0
														107	0.775	0			0	0			0	0.726	0			107	3.826	0.048			0	0.872			20.051	50.175	0			107	0.097	0			0	0
														108	0.823	0			0	0			0	0.291	0			108	5.279	0			0	0.63			15.304	34.241	0.048			108	0.726	0			0	0
														109	0.872	0			0	0			0	0	0			109	3.245	0			0	0.484			16.66	22.714	0.097			109	0.678	0			0	0
														110	1.017	0			0	0			0	0	0			110	4.407	0.436			0	0.145			13.9	10.461	0			110	0.484	0			0	0
														111	0.63	0			0	0			0	0	0			111	5.521	0.145			0	0			9.88	3.1	0			111	0	0			0	0
														112	0.387	0			0	0			0	0	0			112	6.538	0.242			0	0			10.364	1.017	0			112	0	0			0	0
														113	0.436	0			0	0			0	0	0			113	6.054	0.194			0	0			3.729	0	0			113	0.291	0			0	0
														114	0	0			0	0			0	0	0			114	4.988	0			0	0			2.954	0	0			114	0.339	0			0	0
														115	0.194	0			0	0			0	0	0			115	1.937	0			0	0			1.017	0	0			115	0.339	0			0	0
														116	0.048	0			0	0			0	0	0			116	1.55	0			0	0			0.145	0	0			116	0	0			0	0
														117	0	0			0	0			0	0	0			117	1.501	0			0	0			0	0	0			117	0.048	0			0	0
														118	0	0			0	0			0	0	0			118	0.775	0			0	0			0	0	0			118	0.387	0			0	0
														119	0	0			0	0			0	0	0			119	0.194	0			0	0			0	0	0			119	0.533	0			0	0
														120	0	0			0	0			0	0	0			120	0	0			0	0			0	0	0			120	0.194	0			0	0
														121	0	0			0	0			0	0	0			121	0	0			0	0			0	0	0			121	0	0			0	0
														122	0	0			0	0			0	0	0			122	0	0			0	0			0	0	0			122	0	0			0	0
														123	0	0			0	0			0	0	0			123	0	0			0	0			0	0	0			123	0	0			0	0
														124	0	0			0	0			0	0	0			124	0	0			0	0			0	0	0			124	0	0			0	0
														125	0	0			0	0			0	0	0			125	0	0			0	0			0	0	0			125	0	0			0	0
														126	0	0			0	0			0	0	0			126	0	0			0	0			0	0	0			126	0	0			0	0
														127	0	0			0	0			0	0	0			127	0	0			0	0			0	0	0			127	0	0			0	0
														128	0	0			0	0			0	0	0			128	0	0			0	0			0	0	0			128	0	0			0	0
														129	0	0			0	0			0	0	0			129	0	0			0	0			0	0	0
														130	0	0			0	0			0	0	0			130	0	0			0	0			0	0	0
														131	0	0			0	0			0	0	0			131	0	0			0	0			0	0	0
														132	0	0			0	0			0	0	0			132	0	0			0	0			0	0	0
														133	0	0			0	0			0	0	0			133	0	0			0	0			0	0	0
														134	0	0			0	0			0	0	0			134	0	0			0	0			0	0	0
														135	0	0			0	0			0	0	0			135	0	0			0	0			0	0	0
															0	0			0	0			0	0	0			136	0	0			0	0			0	0	0
															0	0			0	0			0	0	0			137	0	0			0	0			0	0	0
															0	0			0	0			0	0	0			138	0	0			0	0			0	0	0
															0	0			0	0			0	0	0			139	0	0			0	0			0	0	0
															0	0			0	0			0	0	0
															0	0			0	0			0	0	0
															0	0			0	0			0	0	0
															0	0			0	0			0	0	0
															0	0			0	0			0	0	0
															0	0			0	0			0	0	0
															0	0			0	0			0	0	0
															0	0			0	0			0	0	0
															0	0			0	0			0	0	0
															0	0			0	0			0	0	0
															0	0			0	0			0	0	0
															0	0			0	0			0	0	0
															0	0			0	0			0	0	0
															0	0			0	0			0	0	0
															0	0			0	0			0	0	0
															0	0			0	0			0	0	0
															0	0			0	0			0	0	0
															0	0			0	0			0	0	0
															0	0			0	0			0	0	0
[truncated: 70 more columns]

## Sheet: UASen
																				2			um	1
														Old UASen brp images														Old UASen brp images														Old UASen brp images
		1.39888			3.26824	1.07952				0.675183		1.01615		analysis 1_22_14_prep1_eng			0.22x0.22x1		1									analysis 1_22_14_prep2_eng			0.22x0.22x0.82		0.82				IMAGE					analysis 1_22_14_prep3_eng			0.22x0.22x1		1
	Brp vol	GF AND brp	GFant AND Brp	GFpost AND Brp	GF5um AND brp	GF >5um dendrites	GF>5ant	GF>5post	GF area	NB area	NB AND brp vol	AZ density on >5um			Brp	GF AND brp	GFant AND Brp	GFpost AND Brp	GF5um AND brp	GF >5um dendrites	GF>5ant	GF>5post	GF surf area	NB area	NB AND brp				Brp	GF AND brp	GFant AND Brp	GFpost AND Brp	GF5um AND brp	GF >5um dendrites	GF>5ant	GF>5post	GF surf area	NB area	NB AND brp				Brp	GF AND brp	GFant AND Brp	GFpost AND Brp	GF5um AND brp	GF >5um dendrites	GF>5ant
Mean	1120.67	257.241	165.272	91.9698	53.9013	865.288	340.432	524.857	4516.46	135.779	767.823	7.87456			1066.64	265.682	182.063	83.619	32.448	516.373	212.641	303.732	4308.99	106.22	717.68				704.853	170.196	123.877	46.3193	53.7223	821.662	424.697	396.966	4212.84	133.46	506.626				1323.2	334.338	186.647	147.691	32.93	477.314	229.768
Stdev	309.525	74.8877	45.3649	42.8004	19.7027	299.287	116.15	243.527	780.988	40.2266	199.644	2.19973				6.16577	4.22519	1.94057	6.28383	11.9836					67.2839					4.03993	2.94045	1.09948	6.53825	19.5037					71.8769					7.31399	4.0831	3.2309	6.89903	10.4417
N	9	9	9	9	9	20	20	20	20	15	9	9				length GF	40	um												length GF	54	um												length GF	46	um
SEM	103.175	24.9626	15.1216	14.2668	6.56758	66.9226	25.9718	54.4542	174.634	10.3865	66.548	0.733242				ant half last section	66													ant half last section	102													ant half last section	75
CV	0.276197	0.291118	0.274487	0.465375	0.365534	0.345881	0.341183	0.463987	0.17292	0.296264	0.260013	0.279346
	1066.64	265.682	182.063	83.619	32.448	516.373	212.641	303.732	4308.99	106.22	717.68	6.28383		section #	Brp vol	GF AND brp surface area			GF5um AND brp	GF >5um medial dendrites			GF area	NB area	NB AND brp vol			section #	Brp vol	GF AND brp surface area			GF5um AND brp	GF >5um medial dendrites			GF area	NB area	NB AND brp vol			section #	Brp vol	GF AND brp surface area			GF5um AND brp	GF >5um medial dendrites
	704.853	170.196	123.877	46.3193	53.7223	821.662	424.697	396.966	4212.84	133.46	506.626	6.53825		1	0	0			0	0			0	0	0			1	0	0			0	0			0	0	0			1	0	0			0	0
	1323.2	334.338	186.647	147.691	32.93	477.314	229.768	247.545	4571.21	240.491	959.658	6.89903		2	0	0			0	0			0	2.8	0			2	0	0			0	0			0	0	0			2	0	0			0	0
	1558.28	304.061	225.418	78.643	75.508	879.586	362.541	517.045	5005.95	131.625	998.426	8.58449		3	0	0			0	0			0	4.828	0			3	0	0			0	0			0	0	0			3	0	0			0	0
	1169.38	330.912	166.904	164.008	74.594	672.85	171.4	501.45	4297.11	89.4962	847.118	11.0863		4	0	0			0	0			0	3.621	0			4	0	0			0	0			0	0	0			4	0	0			0	0
	1546.69	329.894	207.313	122.581	48.473	483.459	158.014	325.445	4858.71	139.273	1039.9	10.0263		5	0.579	0			0	0			0	10.187	0.241			5	0	0			0	0			0	0	0			5	0	0			0	0
	808.349	208.616	158.502	50.114	78.309	1038.23	533.705	504.523	4840.92	160.081	547.638	7.54257		6	1.448	0			0	0			0	22.402	0			6	0	0			0	0			0	0	0			6	0.193	0			0	0
	851.026	239.52	164.058	75.462	60.546	617.782	392.168	225.614	3933.69	100.871	646.465	9.80055		7	0.917	0			0	0			0	27.664	0.917			7	0	0			0	0			0	0	0			7	1.352	0			0	0
	1057.57	131.954	72.663	59.291	28.581	695.445	282.005	413.441	3333.93	183.878	646.9	4.10974		8	0.869	0			0	0			0	38.72	0.821			8	0	0			0	0			0	0	0			8	6.614	0			0	0
						840.5	399.4	441.1	3801.59	141.832				9	2.173	0			0	0			0	47.797	1.545			9	0	0			0	0			0	0	0			9	11.008	0			0	0
						904.382	418.723	485.659	4737.35	117.614				10	1.642	0			0	0			0	51.804	0.821			10	0	0			0	0			0	0	0			10	14.967	0			0	0
						892.527	258.295	634.232	4390.82	153.013				11	3.524	0			0	0			0	59.77	0.869			11	0	0			0	0			0	0	0			11	20.326	0			0	0
						1378.84	305.705	1073.13	3996.26	81.0472				12	5.021	0			0	0			0	70.199	3.235			12	0	0			0	0			0	0	0			12	23.367	0			0	0
						996.327	399.418	596.909	4567.27	148.422				13	6.373	0			0	0			0	75.027	5.6			13	0	0			0	0			0	0	0			13	28.051	0			0	0
						691.5	318.65	372.85	3625.37	109.368				14	6.759	0			0	0			0	86.517	2.511			14	0	0			0	0			0	0.241	0			14	37.32	0			0	0
						648.05	209.8	438.25	4318.63					15	5.552	0			0	0			0	90.669	2.849			15	0	0			0	0			0	0.145	0			15	40.169	0			0	0
						1232.01	286.386	945.627	4807.57					16	7.966	0			0	0			0	91.345	4.393			16	0.29	0			0	0			0	0.724	0.193			16	41.907	0			0	0
						1042.84	438.686	604.155	6784.4					17	7.097	0			0	0			0	90.042	4.538			17	1.786	0			0	0			0	0.676	0			17	39.638	0			0	0
						1637.78	576.286	1061.5	5938.86					18	2.752	0			0	0			0	89.8	1.497			18	2.559	0			0	0			0	1.014	0			18	43.548	0			0	0
						838.309	430.345	407.964	3997.79					19	4.2	0			0	0			0	90.814	3.428			19	3.331	0			0	0			0	6.276	0			19	44.273	0			0	0
														20	6.132	0			0	0			0	88.883	2.607			20	3.959	0			0	0			0	7.532	0.435			20	40.314	0			0	0
														21	5.407	0			0	0			0	89.462	3.428			21	5.504	0			0	0			0	19.36	2.269			21	33.603	0			0	0
														22	6.325	0			0	0			0	91.104	2.317			22	6.614	0			0	0			0	34.52	3.186			22	33.941	0			0	0
														23	7.435	0			0	0			0	87.097	2.655			23	7.773	0			0	0			0	49.632	5.262			23	37.031	0			0	0
														24	4.925	0			0	0			0	82.365	2.559			24	5.262	0			0	0			0	61.026	4.393			24	38.962	0			0	0
														25	4.2	0			0	0			0	84.007	3.428			25	7.194	0			0	0			0	69.619	5.407			25	38.72	0			0	0
														26	5.987	0			0	0			0	81.013	1.69			26	8.014	0			0	0			0	75.848	6.228			26	34.858	0			0	0
														27	7.725	0			0	0			0	82.51	1.835			27	9.27	0			0	0			0	76.958	7.676			27	32.203	0			0	0
														28	8.739	0			0	0			0	88.738	3.09			28	11.684	0			0	0			0	78.599	8.014			28	33.699	0			0	0
														29	6.759	0			0	0			0	92.504	2.414			29	11.78	0			0	0			0	90.428	9.559			29	35.872	0			0	0
														30	7.145	0			0	0			0	97.622	2.897			30	11.442	0			0	0			0	104.622	8.352			30	37.755	0			0	0
														31	5.6	0			0	0			0	99.07	3.138			31	12.408	0			0	0			0	110.706	6.952			31	38.044	0			0	0
														32	9.077	0			0	0			0	98.829	2.752			32	13.76	0			0	0			0	121.713	7.242			32	27.519	0			0	0
														33	5.987	0			0	0			0	101.822	1.69			33	18.539	0			0	0			0	123.838	9.366			33	20.278	0			0	0
														34	4.345	0			0	0			0	103.995	1.593			34	17.96	0			0	0			0	124.272	8.256			34	22.305	0			0	0
														35	6.18	0			0	0			0	105.636	2.221			35	15.594	0			0	0			0	118.382	6.904			35	28.533	0			0	0
														36	8.883	0			0	0			0	101.822	1.497			36	11.104	0			0	0			0	109.788	4.007			36	34.472	0			0	0
														37	10.477	0			0	0			0	101.822	1.835			37	9.753	0			0	0			0	96.173	3.573			37	36.982	0			0	0
														38	7.339	0			0	0			0	104.574	1.448			38	8.159	0			0	0			0	104.815	3.042			38	32.975	0			0	0
														39	9.897	0			0	0			0	106.843	2.607			39	9.318	0			0	0			0	119.251	5.504			39	35.63	0			0	0
														40	9.366	0.338			0	0			0.772	106.409	3.959			40	11.587	0			0	0			0	117.32	7.483			40	38.093	0			0	0
														41	5.552	1.159			0	0			1.4	103.995	4.49			41	9.27	0			0	0			0	119.203	6.952			41	38.238	0			0	0
														42	9.946	2.8			0	0			2.607	107.616	9.028			42	8.256	0			0	0			0	115.871	4.925			42	41.665	0			0	0
														43	7.049	2.124			0	0			2.897	109.788	5.504			43	10.139	0			0	0			0	119.106	4.828			43	36.548	0			0	0
														44	10.911	4.49			0	0			5.118	113.699	10.332			44	10.766	0			0	0			0	117.947	5.745			44	35.679	0			0	0
														45	13.373	5.311			0	0			5.118	121.134	12.36			45	12.553	0			0	0			0	115.051	7.87			45	30.609	0			0	0
														46	14.339	4.635			0	0			5.649	131.852	12.842			46	12.601	0			0	0			0	112.926	8.159			46	28.389	0			0	0
														47	13.856	4.393			0.145	0.241			6.373	134.942	11.78			47	10.187	0			0	0			0	114.761	5.069			47	29.209	0			0	0
														48	15.884	4.876			1.159	1.448			8.787	146.191	13.615			48	11.491	0			0	0			0	116.934	5.311			48	31.816	0			0	0
														49	26.747	8.449			1.352	1.593			13.036	151.309	20.712			49	10.573	0			0	0			0	119.106	5.359			49	27.857	0			0	0
														50	29.837	8.787			0.29	0.821			14.146	159.613	24.381			50	10.718	0			0	0			0	122.196	5.359			50	25.347	0			0	0
														51	35.437	9.753			0	0			14.629	169.462	29.789			51	11.587	0			0	0			0	130.162	6.904			51	28.823	0			0	0
														52	36.113	6.373			0	0			10.139	175.4	27.326			52	13.373	0			0	0			0	130.355	5.842			52	25.347	0.917			0	0
														53	35.293	3.814			0	0			8.449	181.87	23.705			53	15.739	0			0	0			0	133.88	7.483			53	24.574	1.979			0	0
														54	45.238	4.442			0	0			8.497	192.636	32.879			54	14.291	0			0	0			0	132.914	9.415			54	31.189	3.862			0	0
														55	49.68	7.049			0	0			11.201	196.837	33.265			55	13.856	0			0	0			0	136.921	8.883			55	37.851	5.745			0	0
														56	46.59	8.352			0.966	0.966			14.822	205.044	24.816			56	10.622	0			0	0			0	137.887	7.194			56	44.176	7.001			0	0
														57	52.239	10.96			1.352	1.593			17.574	214.459	31.237			57	11.539	0			0	0			0	136.487	7.242			57	45.286	8.352			0	0
														58	52.818	11.684			1.69	2.462			20.374	229.715	34.037			58	10.863	0			0	0			0	130.79	6.083			58	46.59	8.883			0.145	0.483
														59	56.391	9.173			0.676	3.138			20.664	239.033	37.9			59	8.111	0			0	0			0	134.025	6.421			59	48.811	10.863			0	0.145
														60	47.749	8.014			2.076	3.814			19.408	240.626	34.665			60	8.787	0			0	0			0	130.935	4.973			60	44.369	11.78			0.676	2.028
														61	42.534	6.035			0.435	4.683			21.34	242.026	30.465			61	11.249	0			0	0			0	135.811	6.469			61	45.383	7.049			0.097	2.317
														62	47.7	6.614			0.772	1.883			14.87	250.813	34.134			62	9.511	0			0	0			0	136.245	5.745			62	50.066	6.952			0.048	1.545
														63	57.115	8.111			1.593	3.959			18.057	257.573	37.996			63	7.097	0			0	0			0	136.487	4.683			63	54.025	6.663			0.386	1.69
														64	59.288	11.394			2.414	5.6			22.788	263.704	40.507			64	6.469	0			0	0			0	139.287	3.428			64	49.245	8.111			0.628	3.042
														65	54.315	13.808			2.897	8.352			28.533	276.981	35.244			65	8.063	0			0	0			0	141.363	2.655			65	55.425	9.559			2.511	3.09
														66	49.39	9.125			1.207	6.228			25.781	287.844	30.271			66	10.139	0			0	0			0	136.97	3.138			66	60.398	10.235			1.931	2.414
														67	50.114	9.897			1.159	4.152			27.713	291.706	32.879			67	8.594	0			0	0			0	135.28	4.056			67	59.963	5.359			1.304	2.269
														68	49.004	5.987			0.29	0.869			25.347	294.845	27.954			68	9.946	0			0	0			0	132.866	4.683			68	62.136	8.642			1.69	2.124
														69	41.183	3.766			1.207	5.697			25.83	294.265	21.774			69	9.608	0			0	0			0	132.287	3.428			69	58.467	9.077			1.593	2.221
														70	37.755	3.331			0.241	3.862			26.988	303.487	20.712			70	8.787	0			0	0			0	134.411	4.393			70	59.481	5.938			0.338	2.076
														71	39.493	5.021			1.352	5.021			24.043	309.377	25.154			71	11.925	0.483			0	0			0.724	133.349	6.469			71	64.695	7.966			1.014	1.4
														72	41.665	4.876			1.11	5.987			26.892	299.624	26.602			72	10.09	1.014			0	0			1.255	134.894	5.359			72	64.309	10.38			1.931	2.173
														73	40.893	4.152			1.11	8.352			26.023	287.409	24.864			73	11.973	1.159			0	0			1.593	133.059	7.821			73	60.398	10.428			2.752	5.262
														74	35.051	7.242			1.207	6.373			25.878	285.768	21.726			74	13.373	1.69			0	0			2.559	132.383	10.042			74	59.577	11.491			3.814	8.594
														75	30.513	5.262			0.821	5.794			29.644	288.954	19.36			75	12.408	1.931			0	0			3.138	129.1	9.994			75	53.446	9.415			1.4	7.676
														76	36.403	4.876			0.676	2.511			25.926	280.457	23.223			76	14.967	3.235			0	0			5.504	137.887	12.408			76	51.852	9.559			0.579	3.476
														77	29.982	2.462			0.29	0.435			14.532	280.988	21.533			77	14.339	3.38			0	0			7.145	141.411	11.925			77	52.722	6.663			0.097	2.076
														78	29.644	3.959			0.628	3.235			17.236	274.326	18.443			78	17.526	3.766			0	0			8.111	143.825	13.277			78	54.749	8.208			0.435	2.607
														79	21.629	4.393			1.304	3.621			23.561	261.435	12.698			79	19.36	3.331			0	0.435			8.932	141.363	15.643			79	57.887	11.346			0	1.014
														80	18.974	3.331			0.435	0.966			24.912	242.558	9.704			80	18.733	4.393			0.579	0.869			8.449	143.874	15.063			80	50.597	13.229			0.048	0.241
														81	19.264	2.462			0	0.29			23.947	241.061	7.049			81	18.539	5.697			0.386	0.869			9.946	152.516	14.243			81	49.487	11.153			0.869	1.352
														82	18.781	1.545			0	0.145			21.629	232.612	5.069			82	20.567	3.669			0	0			8.835	154.737	15.208			82	45.528	9.173			0.193	1.207
														83	23.995	2.221			0	0.048			23.271	241.351	6.952			83	21.533	4.007			0	0			9.994	163.62	17.864			83	45.093	8.69			0.724	3.235
														84	18.733	1.159			0.145	1.159			18.733	247.337	6.276			84	20.905	3.476			0	0			8.449	173.566	17.96			84	41.424	8.256			1.304	6.518
														85	20.76	0.821			0.338	1.69			18.395	264.042	6.325			85	25.105	4.828			0.097	0.097			9.897	179.456	22.112			85	38.576	7.001			0.628	5.456
														86	19.746	0.483			0.097	2.173			18.298	269.015	3.38			86	24.092	6.566			0.676	0.724			13.18	179.504	20.905			86	32.927	4.925			0.628	5.262
														87	22.45	1.448			0.676	2.993			21.967	262.352	4.828			87	26.168	7.29			0.821	1.545			13.856	187.229	24.14			87	35.196	6.663			0.097	3.042
														88	18.974	1.159			0.241	1.062			27.375	242.895	3.669			88	25.975	5.649			0.435	1.159			12.746	193.554	23.367			88	34.52	7.387			0.193	2.366
														89	20.229	1.304			0.097	0.386			24.768	230.729	4.393			89	29.258	5.649			1.304	2.849			11.394	196.643	24.961			89	31.527	8.883			1.448	4.973
														90	17.091	0.821			0	0			24.092	210.114	2.317			90	36.162	7.821			3.669	6.18			13.47	197.513	28.437			90	32.541	4.876			0.145	2.124
														91	10.96	1.255			0	0			20.567	184.429	1.11			91	41.521	9.897			6.469	11.201			18.829	198.092	29.258			91	30.368	5.504			0	0.29
														92	9.173	0.29			0	0			11.297	142.377	0.29			92	40.314	7.773			5.649	11.056			19.022	205.672	25.54			92	30.223	6.904			1.207	2.993
														93	8.159	0.048			0	0			4.587	70.344	0.435			93	35.196	5.794			3.814	8.256			15.353	213.59	24.381			93	27.761	5.166			0.193	1.304
														94	5.166	0			0	0			1.352	13.084	0.145			94	31.527	4.442			2.414	7.339			14.532	220.349	20.326			94	23.174	2.028			0.628	1.4
														95	4.297	0.048			0	0			0.145	2.993	0			95	33.989	5.89			3.09	6.952			15.015	222.666	22.112			95	15.063	0.29			0.29	1.4
														96	1.883	0			0	0			0	2.511	0			96	37.272	8.739			4.731	9.028			17.188	235.991	25.202			96	11.249	0.628			0.628	1.738
														97	0.966	0			0	0			0	1.979	0			97	34.665	9.559			6.276	10.622			19.167	247.965	24.092			97	10.042	0			0	0
														98	1.979	0			0	0			0	2.366	0			98	29.161	6.132			4.297	9.946			19.408	248.737	19.94			98	13.18	0			0	0
														99	1.642	0			0	0			0	2.173	0			99	29.789	4.104			2.8	8.98			21.002	251.634	21.629			99	14.194	0.193			0	0.048
														100	0.435	0			0	0			0	1.786	0			100	29.692	2.028			0.531	5.649			19.36	245.068	18.733			100	13.76	0.869			0.338	0.338
														101	0	0			0	0			0	2.028	0			101	24.961	2.221			0.483	3.331			17.429	242.847	16.174			101	11.877	0.097			0	0
														102	0	0			0	0			0	1.304	0			102	24.864	5.456			1.883	6.856			20.422	252.069	16.125			102	10.187	0			0	0
														103	0	0			0	0			0	0.097	0			103	26.554	6.904			1.786	5.069			23.416	260.421	17.429			103	11.973	0			0	0
														104	0	0			0	0			0	0	0			104	25.202	5.359			1.69	7.821			28.244	269.015	15.45			104	8.352	0			0	0
														105	0	0			0	0			0	0	0			105	18.588	2.607			1.835	8.739			28.485	274.857	10.96			105	3.911	0			0	0
														106	0	0			0	0			0	0	0			106	21.098	3.911			2.462	11.732			27.423	282.581	12.456			106	1.352	0			0	0
														107	0.048	0			0	0			0	0	0			107	20.374	4.876			2.124	12.263			33.699	282.581	13.277			107	0.435	0			0	0
														108	0	0			0	0			0	0	0			108	16.512	5.166			1.835	11.249			35.341	278.236	10.477			108	0	0			0	0
														109	0	0			0	0			0	0	0			109	16.705	3.09			0.772	9.028			31.478	273.07	8.642			109	0	0			0	0
														110	0	0			0	0			0	0	0			110	15.546	1.593			0.676	6.952			29.016	272.781	7.483			110	0	0			0	0
														111	0	0			0	0			0	0	0			111	11.394	0.772			0.579	2.945			21.291	268.387	3.428			111	0	0			0	0
														112	0	0			0	0			0	0	0			112	12.167	0.338			0.048	2.414			20.326	265.008	4.635			112	0	0			0	0
														113	0	0			0	0			0	0	0			113	11.732	1.062			0	2.655			22.112	267.084	5.987			113	0	0			0	0
														114	0	0			0	0			0	0	0			114	12.215	1.11			0	3.959			24.236	272.008	4.538			114	0	0			0	0
														115	0	0			0	0			0	0	0			115	7.58	0.821			0.145	3.718			24.478	281.906	3.621			115	0	0			0	0
														116	0	0			0	0			0	0	0			116	7.773	0.724			0.145	3.283			27.375	292.962	2.414			116	0	0			0	0
														117	0	0			0	0			0	0	0			117	7.773	0.241			0.145	3.428			35.196	299.238	1.4			117	0	0			0	0
														118	0	0			0	0			0	0	0			118	7.87	0.724			0	3.476			33.361	295.617	1.738			118	0	0			0	0
														119	0	0			0	0			0	0	0			119	7.001	0.145			0.048	3.331			27.182	290.692	1.062			119	0	0			0	0
														120	0	0			0	0			0	0	0			120	6.518	0.097			0.097	2.124			24.864	285.72	1.835			120	0	0			0	0
														121	0	0			0	0			0	0	0			121	8.111	0.724			0.338	1.69			23.561	268.001	2.559			121	0	0			0	0
														122	0	0			0	0			0	0	0			122	9.077	0.724			0.386	0.386			19.988	251.972	3.331			122	0	0			0	0
														123	0	0			0	0			0	0	0			123	9.849	0.193			0	0			19.795	234.35	2.462			123	0	0			0	0
														124	0	0			0	0			0	0	0			124	12.118	0.821			0	0			18.829	217.162	3.331			124	0	0			0	0
														125	0	0			0	0			0	0	0			125	14.436	0.676			0	0			20.181	202.196	2.897			125	0	0			0	0
														126	0	0			0	0			0	0	0			126	12.167	0.386			0	0			21.533	188.291	2.849			126	0	0			0	0
														127	0	0			0	0			0	0	0			127	7.87	0.772			0	0.048			20.036	168.738	2.317			127	0	0			0	0
														128	0	0			0	0			0	0	0			128	8.352	0.386			0	0.145			19.505	153.095	1.738			128	0	0			0	0
														129	0	0			0	0			0	0	0			129	7.145	0.097			0	0.048			19.891	137.549	1.255
														130	0	0			0	0			0	0	0			130	5.021	0.435			0	0			14.049	125.865	1.497
														131	0	0			0	0			0	0	0			131	3.524	0.386			0	0			9.704	116.451	1.11
														132	0	0			0	0			0	0	0			132	4.731	2.366			0	0			10.863	98.974	3.766
														133	0	0			0	0			0	0	0			133	6.759	3.718			0	0			10.235	80.579	6.035
														134	0	0			0	0			0	0	0			134	7.725	3.718			0	0			7.725	60.639	6.614
														135	0	0			0	0			0	0	0			135	7.821	1.448			0	0			5.504	45.093	4.297
																												136	7.097	0.097			0	0			2.993	28.292	2.124
																												137	5.794	0			0	0			2.414	21.822	0.29
																												138	3.911	0			0	0			1.786	16.415	0.048
																												139	2.849	0			0	0			1.4	15.256	0
																												140	2.945	0			0	0			1.255	11.491	0
																												141	1.255	0			0	0			1.11	10.863	0
																												142	1.304	0			0	0			0.917	10.573	0
																												143	0.676	0			0	0			0.966	8.256	0
																												144	0.531	0			0	0			0.966	6.807	0
																												145	0.097	0			0	0			0.869	7.29	0
																												146	0	0			0	0			0.628	5.89	0
																												147	0	0			0	0			0.145	3.138	0
																												148	0	0			0	0			0	1.738	0
																												149	0	0			0	0			0	1.835	0
																												150	0	0			0	0			0	0.628	0
																												151	0	0			0	0			0	0	0
																												152	0	0			0	0			0	0.193	0
																												153	0	0			0	0			0	0	0
																												154	0	0			0	0			0	0.193	0
																												155	0	0			0	0			0	0.241	0
																												156	0	0			0	0			0	0	0
																												157	0	0			0	0			0	0	0
																												158	0	0			0	0			0	0.193	0
																												159	0	0			0	0			0	0	0
																												160	0	0			0	0			0	0	0
																												161	0	0			0	0			0	0	0
																												162	0	0			0	0			0	0	0
																												163	0	0			0	0			0	0	0
																												164	0	0			0	0			0	0	0
																												165	0	0			0	0			0	0	0
																												166	0	0			0	0			0	0	0
																												167	0	0			0	0			0	0	0
																												168	0	0			0	0			0	0	0
																												169	0	0			0	0			0	0	0
																												170	0	0			0	0			0	0	0
[truncated: 125 more columns]

## Sheet: ANOVA
	NB area Tukey tests
		A	B	C	D			A	B	C	D
	A		0.0001672	0.0001661	0.000187		A		***	***	***
	B	8.323		0.0001661	0.8822		B			***	ns
	C	10	18.32		0.0001661		C				***
	D	7.282	1.041	17.28			D
	GF surface area
		A	B	C	D			A	B	C	D
	A		0.8225	0.03139	0.7189		A		ns	*	ns
	B	1.224		0.002782	0.9977		B			**	ns
	C	4.009	5.233		0.001593		C				**
	D	1.49	0.2656	5.499
	GF surface area > 5um medial
		A	B	C	D			A	B	C	D
	A		0.9934	0.6589	0.0003136		A		ns	ns	***
	B	0.3756		0.8117	0.0002162		B			ns	***
	C	1.63	1.254		0.0001595		C				***
	D	6.413	6.789	8.043
	Total AZ on GF
		A	B	C	D			A	B	C	D
	A		0.213	0.9988	0.0001644		A		ns	ns	***
	B	2.8		0.1606	0.0001692		B			ns	***
	C	0.217	3.017		0.0001644		C				***
	D	10.87	8.074	11.09
	AZ on ant GF
		A	B	C	D			A	B	C	D
	A		0.3025	0.548	0.0001644		A		ns	ns	***
	B	2.504		0.01797	0.0001725		B			*	***
	C	1.885	4.39		0.0001644		C				***
	D	10.38	7.876	12.27
	AZ on post GF
		A	B	C	D			A	B	C	D
	A		0.5015	0.5117	0.0002506		A		ns	ns	***
	B	1.993		1	0.006663		B			ns	**
	C	1.969	0.02379		0.006368		C				**
	D	6.916	4.923	4.947
	AZ on > 5um medial GF dendrites
		A	B	C	D			A	B	C	D
	A		0.584	0.9964	0.0001644		A		ns	ns	***
	B	1.803		0.7166	0.0001645		B			ns	***
	C	0.3068	1.497		0.0001644		C				***
	D	11.46	9.654	11.15
	AZ density on > 5um medial GF dendrites
		A	B	C	D			A	B	C	D
	A		0.474	0.8683	0.0001857		A		ns	ns	***
	B	2.057		0.9017	0.002483		B			ns	**
	C	1.086	0.971		0.0004463		C				***
	D	7.491	5.433	6.404
