# Supplementary material for: Shaking-B misexpression increases the formation of gap junctions but not chemical synapses between auditory sensory neurons and the giant fiber of Drosophila melanogaster
Source: PLoS One. 2018 Aug 17;13(8):e0198710. doi: 10.1371/journal.pone.0198710 (PMC6097648; doi:10.1371/journal.pone.0198710)
Supplement: S2 File — (XLSX) [file pone.0198710.s004.xlsx]

## Sheet: Control
	366.757	878.554	501.117	171.23	112.969	33.6698	10667.8	17862.7			12_01_16_Cont-001.tif Left				0.22x0.22x0.75		0.75					12_01_16_Cont-001.tif Right				0.22x0.22x0.75		0.75					12_01_16_Cont-002.tif Left				0.22x0.22x0.75		0.75					12_01_16_Cont-002.tif Right				0.22x0.22x0.75
	JOA&Brp	JOB&Brp	JOA&ShB	JOB&ShB	AShB&Brp	BShB&Brp	JOAGFP	JOBGFP				JOA&Brp	JOB&Brp	JOA&ShB	JOB&ShB	AShB&Brp	BShB&Brp	JOAGFP	JOBGFP				JOA&Brp	JOB&Brp	JOA&ShB	JOB&ShB	AShB&Brp	BShB&Brp	JOAGFP	JOBGFP				JOA&Brp	JOB&Brp	JOA&ShB	JOB&ShB	AShB&Brp	BShB&Brp	JOAGFP	JOBGFP				JOA&Brp	JOB&Brp	JOA&ShB	JOB&ShB	AShB&Brp
Mean	253.665	652.071	314.945	74.4735	77.5504	13.9286	8445.98	15487.3				366.757	585.897	501.117	5.157	86.5237	1.452	8014.3	10248.3				257.755	597.337	258.512	8.3175	37.4468	1.23375	6919.87	13197.6				205.266	629.377	224.515	57.3195	50.925	10.3882	9528.08	17862.7				178.601	539.113	253.861	87.3968	75.0075
Stdev	50.3732	96.3065	100.056	57.4214	21.3871	10.5171	1244.06	2326.82				0.0457628	0.0571704	0.0625279	0.000503207	0.235916	0.00247825						0.0372485	0.045261	0.0373579	0.000630228	0.145281	0.00206542						0.0215433	0.0352341	0.0235636	0.00320889	0.248093	0.0165056						0.0205167	0.0318203	0.0291621	0.00515846	0.419972
N	10	10	10	10	10	10	10	10								0.172662	0.281559										0.144855	0.148332										0.226822	0.181234										0.295466
SEM	15.9294	30.4548	31.6406	18.1582	6.76319	3.32579	393.405	735.805
CV	0.198582	0.147693	0.317695	0.771031	0.275783	0.755068	0.147296	0.15024
	366.757	585.897	501.117	5.157	86.5237	1.452	8014.3	10248.3			section #	JOA&Brp	JOB&Brp	JOA&ShB	JOB&ShB	AShB&Brp	BShB&Brp	JOAGFP	JOBGFP			section #	JOA&Brp	JOB&Brp	JOA&ShB	JOB&ShB	AShB&Brp	BShB&Brp	JOAGFP	JOBGFP			section #	JOA&Brp	JOB&Brp	JOA&ShB	JOB&ShB	AShB&Brp	BShB&Brp	JOAGFP	JOBGFP			section #	JOA&Brp	JOB&Brp	JOA&ShB	JOB&ShB	AShB&Brp
	257.755	597.337	258.512	8.3175	37.4468	1.23375	6919.87	13197.6			1	0	0	0	0	0	0	0	0			1	0	0	0	0	0	0	0	0			1	0.194	0	0.291	0.048	0	0	116.913	171.447			1	0.339	0.194	0.048	0.339	0
	205.266	629.377	224.515	57.3195	50.925	10.3882	9528.08	17862.7			2	0	0	0	0	0	0	0	0			2	0	0	0	0	0	0	0	0.533			2	0	0.048	0.145	0.194	0	0	121.902	184.087			2	0.436	0.484	0.291	0.339	0
	178.601	539.113	253.861	87.3968	75.0075	15.474	8705.17	16942.4			3	0	0	0	0	0	0	0	0			3	0	0	0	0	0	0	0	4.359			3	0	0.048	0.194	0.484	0	0	134.639	194.984			3	0.726	0.194	0.145	0.581	0
	291.784	670.969	340.532	39.5918	85.9402	9.58875	7656.18	15215.4			4	0	0	0	0	0	0	0	0			4	0	0	0	0	0	0	0	10.849			4	0	0.048	0.339	0.339	0	0	168.153	189.899			4	0.92	0.194	0	0.872	0
	246.234	619.641	272.059	43.0755	81.1103	10.167	6910.72	14638.9			5	0	0	0	0	0	0	0	0			5	0	0	0	0	0	0	0	31.238			5	0	0.823	0.048	0.291	0	0	188.446	189.657			5	0	0.242	0	0.533	0
	257.351	878.554	214.962	115.943	80.022	25.4962	7507.11	16369.6			6	0	0	0	0	0	0	0	0			6	0	0.097	0	0	0	0	0	43.637			6	0	1.889	0.145	1.065	0	0	215.713	191.982			6	0.048	0.92	0	0.339	0
	232.358	736.023	251.396	61.1677	70.248	8.859	9251.11	17719.7			7	0	0	0	0	0	0	0	0			7	0	1.356	0	0	0	0	0	64.365			7	0.726	1.598	0	1.598	0	0	239.977	190.868			7	0.048	1.84	0	0.436	0
	245.041	665.518	375.657	171.23	95.3115	33.6698	9299.46	16706.2			8	0	0	0	0	0	0	0	0			8	0.194	1.308	0	0	0	0	48.577	30.802			8	0.969	1.695	0.242	0.775	0	0	252.617	190.625			8	0.242	1.84	0	0.92	0
	255.499	598.283	456.836	155.537	112.969	22.9575	10667.8	15972.1			9	0	0	0	0	0	0	0	0			9	0.484	1.211	0	0	0	0	60.2	43.249			9	0.872	0.291	0.387	0.242	0	0	249.857	207.819			9	0.291	1.356	0	0.969	0
											10	0	0	0	0	0	0	0	0			10	0.581	1.501	0	0	0	0	60.103	57.149			10	1.017	0.92	0.194	0.775	0	0	254.264	214.696			10	0.194	1.792	0.145	0.775	0
											11	0	0	0	0	0	0	0	0			11	0.533	3.245	0	0	0	0	67.029	96.717			11	1.017	1.065	0.339	0.92	0	0	243.851	230.242			11	0	2.131	0.387	0.436	0
											12	0	0	0	0	0	0	0	0			12	0.339	4.262	0	0	0	0	92.504	94.054			12	0.823	1.356	0.533	0.969	0	0	245.595	241.769			12	0.339	2.083	0.63	0.484	0
											13	0	0	0	0	0	0	0	0			13	0	5.424	0	0	0	0	87.661	132.799			13	0.775	1.647	0.678	1.162	0	0	258.09	242.689			13	0.339	1.259	0.581	1.065	0
											14	0	0.097	0	0	0	0	0.339	0.291			14	0	5.424	0	0	0	0	83.592	142.097			14	0.872	2.228	1.792	1.647	0.145	0	256.492	246.612			14	0.194	1.017	0.242	1.453	0
											15	0	0.823	0	0.048	0	0	5.909	9.008			15	0.194	5.763	0	0	0	0	86.498	167.378			15	2.422	1.84	4.407	1.744	1.308	0	269.375	234.94			15	0.969	1.453	0.048	0.969	0
											16	0.194	0.775	0	0	0	0	9.154	10.558			16	0.194	7.652	0.145	0	0	0	84.464	173.675			16	3.923	2.761	6.151	1.647	2.422	0	263.079	248.84			16	1.501	3.293	0	1.744	0
											17	0.097	1.744	0	0	0	0	14.336	26.831			17	1.744	7.216	1.162	0	0.048	0	92.794	188.155			17	3.729	4.746	7.071	1.889	2.567	0.291	268.842	255.33			17	1.695	4.649	0.145	1.598	0
											18	1.114	1.744	0	0.048	0	0	14.868	32.691			18	2.083	6.829	1.55	0	0	0	101.464	176.774			18	3.487	6.393	6.78	2.228	2.518	0.436	277.511	266.372			18	2.615	4.795	0.92	1.114	0.339
											19	0.63	2.615	0	0.048	0	0	15.014	47.269			19	2.47	6.151	1.889	0	0.194	0	104.466	188.64			19	5.231	4.407	6.877	1.647	2.664	0.145	290.491	272.184			19	1.647	2.906	2.131	0.484	0.291
											20	0.194	2.761	0	0	0	0	17.629	51.967			20	1.744	7.168	2.857	0	0.097	0	104.612	200.263			20	6.684	3.826	8.572	1.453	1.744	0.097	293.445	284.388			20	3.875	2.131	5.424	0.339	1.356
											21	0.533	4.117	0.145	0	0	0	19.324	75.456			21	2.034	7.604	4.068	0	0.63	0	113.378	193.095			21	8.185	7.749	8.96	1.889	2.034	0	276.688	310.444			21	4.988	2.228	7.943	0.63	2.179
											22	4.843	3.681	0	0.048	0	0	33.853	72.889			22	2.276	8.33	5.618	0	1.308	0	120.642	193.095			22	8.718	4.988	9.735	2.615	2.615	0.291	270.101	325.022			22	5.085	2.083	9.589	1.308	3.584
											23	6.151	4.165	0.145	0	0	0	56.326	73.955			23	2.906	7.749	5.86	0	1.55	0	122.483	191.255			23	9.008	4.988	12.641	2.567	2.906	0.387	256.25	336.5			23	6.926	1.453	12.447	0.969	5.182
											24	1.889	7.265	0.097	0	0	0	49.158	95.894			24	3.293	7.652	5.715	0	0.775	0	133.089	180.649			24	9.977	5.957	14.529	2.906	3.923	0.436	261.529	326.33			24	5.57	1.744	12.834	0.145	3.39
	A%Brp overlap	B%Brp overlap	A%ShB overlap	B%ShB overlap							25	2.325	5.763	0.339	0	0	0	85.142	96.33			25	1.937	7.652	6.684	0	1.114	0	134.494	177.936			25	9.396	5.376	15.789	2.228	4.746	0.242	248.21	330.447			25	8.233	2.567	12.35	0.194	4.31
Mean	0.311758	0.0210472	0.254301	0.197537							26	3.196	7.216	0.097	0	0	0	114.588	85.094			26	0.969	11.381	8.718	0	0.484	0	126.115	186.121			26	8.669	5.763	15.45	1.986	4.165	0.194	233.293	330.011			26	6.877	3.729	12.302	0.194	3.487
Stdev	0.0899943	0.0155254	0.0646476	0.0464448							27	0.823	9.202	0	0	0	0	126.357	120.352			27	1.647	11.575	9.202	0	0.775	0	133.525	179.535			27	9.202	3.342	12.883	0.969	3.245	0.242	231.066	327.056			27	8.136	5.57	15.498	0.533	5.279
N	10	10	10	10							28	1.308	8.427	0.145	0	0	0	130.522	103.352			28	2.664	13.706	9.589	0	1.017	0	126.696	189.269			28	7.555	4.698	12.495	1.356	2.567	0.194	211.306	344.443			28	9.105	7.458	18.501	0.726	6.393
SEM	0.0284587	0.00490955	0.0204434	0.0146871							29	1.695	9.008	0	0	0	0	159.823	102.481			29	3.39	16.418	10.316	0	2.228	0	127.52	189.608			29	6.732	7.265	12.011	1.792	2.228	0.291	206.366	346.623			29	11.478	8.475	17.484	1.937	6.877
CV	0.288667	0.737646	0.254217	0.23512							30	2.373	10.413	0.291	0.048	0	0	154.447	98.461			30	4.601	16.999	11.817	0	2.179	0	130.958	183.845			30	7.991	7.943	11.914	1.598	3.245	0.291	199.876	347.107			30	10.413	8.136	15.789	2.567	6.49
	0.235916	0.00247825	0.172662	0.281559							31	3.632	8.379	0.92	0.242	0.097	0	165.151	98.315			31	3.729	16.854	12.108	0	1.937	0	126.696	197.648			31	5.473	9.299	10.364	0.872	2.228	0.145	192.272	350.788			31	8.572	8.185	15.304	2.083	6.393
	0.145281	0.00206542	0.144855	0.148332							32	3.826	4.601	2.083	0	0.145	0	170.042	96.136			32	4.117	15.256	13.706	0	2.373	0	128.004	200.554			32	4.456	10.897	8.524	1.162	1.598	0.291	192.95	354.081			32	9.396	5.473	14.093	1.792	5.424
	0.248093	0.0165056	0.226822	0.181234							33	2.373	4.31	3.245	0	0.242	0	153.043	93.666			33	2.373	10.51	12.834	0.145	0.726	0.145	128.827	209.029			33	5.618	12.447	8.718	1.356	1.501	0.194	192.611	356.115			33	11.236	8.04	12.931	1.84	4.601
	0.419972	0.0287027	0.295466	0.177055							34	2.518	7.604	4.601	0	1.55	0	149.556	101.367			34	1.889	10.51	11.72	0	0.969	0	128.73	215.907			34	8.185	15.256	10.945	0.387	2.373	0.145	201.329	348.996			34	8.572	8.088	12.641	1.405	3.923
	0.294533	0.0142909	0.252371	0.242191							35	2.228	7.894	5.424	0	1.453	0	136.092	115.024			35	3.1	13.754	12.931	0	0.872	0	131.297	224.818			35	8.136	14.772	10.849	0.872	2.906	0.484	196.534	355.728			35	7.797	12.737	10.51	0.726	3.245
	0.329403	0.0164079	0.298134	0.236027							36	2.906	10.122	6.635	0	1.889	0	127.907	121.078			36	3.003	15.885	14.287	0.145	1.598	0.145	133.573	225.496			36	7.604	14.19	9.589	2.083	2.034	1.356	193.241	357.084			36	6.296	12.447	9.589	1.308	2.518
	0.310945	0.0290207	0.372261	0.219903							37	6.102	11.284	8.427	0	2.567	0	127.665	121.272			37	4.165	12.883	12.35	0.436	2.131	0	136.14	233.003			37	6.005	13.319	8.524	2.325	1.259	1.114	186.121	367.642			37	4.795	12.883	10.025	2.034	2.325
	0.302326	0.0120363	0.279431	0.144831							38	6.344	14.433	13.367	0	4.456	0	125.824	123.5			38	4.02	15.595	12.059	0.533	1.308	0.145	135.608	234.359			38	7.701	11.624	9.396	1.598	2.276	0.63	190.916	364.397			38	5.618	11.672	12.011	5.134	3.1
	0.388962	0.0505918	0.253719	0.196635							39	9.25	14.578	16.273	0.048	3.875	0	127.81	127.52			39	4.553	17.387	11.042	0.63	1.162	0.339	135.414	236.974			39	6.199	12.108	9.88	2.083	1.792	0.726	193.483	368.174			39	5.666	14.481	10.8	5.424	3.1
	0.442152	0.0383723	0.247287	0.147602							40	6.926	14.287	16.806	0.097	1.211	0	143.647	118.85			40	3.681	17.338	9.928	0.145	1.211	0	136.673	243.028			40	5.182	13.754	7.023	2.422	0.823	0.726	191.933	381.154			40	6.926	15.159	11.527	3.826	2.954
											41	7.362	15.692	15.934	0.63	2.228	0.194	142.969	127.762			41	3.632	14.045	9.638	0.145	0.872	0	136.867	249.905			41	6.829	15.595	5.327	2.083	0.872	0.484	199.149	375.052			41	8.669	15.014	10.267	2.615	1.744
											42	10.122	14.142	16.467	0	2.083	0	146.117	128.537			42	2.761	17.484	10.606	0	0.533	0	135.947	255.136			42	8.621	19.566	5.521	1.405	0.969	0.145	202.975	368.126			42	8.96	17.484	9.299	2.712	2.567
											43	11.478	14.529	18.84	0.63	4.214	0.339	135.172	145.052			43	3.439	16.757	9.638	0	0.92	0	138.174	259.398			43	5.521	18.937	5.909	0.533	0.484	0	198.665	377.522			43	7.023	19.76	8.669	3.439	2.373
											44	11.139	15.982	18.743	0.484	4.068	0.436	142.097	138.417			44	3.826	16.951	9.25	0	0.726	0	139.288	266.033			44	4.553	19.76	3.535	0.92	0.242	0	190.868	392.971			44	7.604	20.777	7.652	4.359	2.276
											45	9.638	16.418	19.905	0.291	4.117	0.291	143.696	142.775			45	4.456	18.113	8.282	0.097	0.823	0.097	148.393	267.195			45	4.02	17.629	3.051	1.598	0	0.145	191.933	402.512			45	5.231	19.469	6.296	3.778	1.211
											46	9.541	16.951	21.261	0.097	5.666	0.097	138.513	156.724			46	3.923	18.016	5.715	0.194	0.533	0.194	136.915	279.448			46	4.456	20.68	2.325	0.775	0.242	0.048	177.985	424.355			46	5.521	17.726	5.812	3.39	0.775
											47	7.216	14.529	23.634	0.048	4.795	0.048	138.078	163.213			47	3.245	18.598	4.117	0.145	0.194	0	138.804	280.804			47	6.829	22.811	1.453	0.726	0.387	0.194	163.068	432.83			47	4.359	18.016	5.134	2.761	0.823
											48	5.279	11.672	22.472	0.048	3.923	0.048	143.938	168.977			48	5.231	17.629	3.826	0.339	0	0	142.582	278.141			48	5.715	22.956	0.969	1.114	0.194	0.436	146.214	443.291			48	1.405	16.418	5.327	2.761	0.339
											49	6.248	13.512	24.7	0.194	2.761	0	149.459	168.928			49	4.407	17.774	5.231	0.242	0.097	0.097	144.664	280.853			49	4.553	17.193	0.533	1.162	0.048	0.533	138.271	443.485			49	1.744	19.033	3.923	3.632	0.194
											50	6.344	14.965	23.925	0.339	3.39	0.048	139.385	186.557			50	7.555	15.062	6.829	0.339	0.484	0	146.698	276.01			50	4.165	18.743	0.969	1.114	0.145	0.484	140.79	445.907			50	2.954	15.934	2.567	2.712	0.533
											51	9.783	14.142	22.327	0.63	4.843	0.339	148.684	186.703			51	6.974	13.512	5.618	0.291	0.775	0	146.262	281.289			51	5.424	15.837	1.259	1.405	0.291	0	141.371	449.345			51	1.356	21.019	2.034	4.117	0.339
											52	8.282	17.629	23.441	0.194	5.424	0	151.057	191.255			52	5.037	15.256	5.618	0.194	1.211	0.048	145.245	279.933			52	4.31	15.353	1.065	1.114	0.194	0.097	143.211	436.559			52	1.162	16.999	2.034	4.02	0.048
											53	7.555	13.706	24.361	0.242	4.504	0	149.459	200.699			53	5.57	16.37	7.071	0.339	1.55	0.048	145.536	277.802			53	4.649	16.321	0.63	0.63	0	0.048	140.596	429.876			53	0.291	12.641	2.034	3.584	0
											54	7.168	19.324	25.233	0.242	4.892	0	141.904	217.117			54	5.182	17.145	6.296	0.194	1.647	0	149.41	273.346			54	3.971	18.065	0.291	0.823	0	0.387	148.49	416.364			54	0.726	10.655	0.92	2.325	0
											55	8.33	16.903	22.375	0.194	4.94	0.048	148.732	215.035			55	5.86	14.723	6.296	0.387	1.598	0.194	148.297	272.474			55	4.02	22.327	0.484	1.162	0	0.533	146.359	392.293			55	1.647	10.51	0.387	2.422	0.048
											56	5.957	17.677	23.634	0.194	3.487	0	151.784	220.314			56	5.279	12.398	6.538	0.387	1.937	0	146.359	273.685			56	3.051	23.005	0.339	0.291	0	0.194	140.112	368.949			56	1.55	11.624	0.387	2.857	0
											57	5.715	18.307	23.053	0.048	3.681	0	151.735	223.22			57	4.31	12.011	4.892	0.533	1.453	0	144.616	271.36			57	2.228	18.646	0.242	0.048	0	0	128.44	356.26			57	0.387	10.897	0.097	2.373	0
											58	6.151	21.358	22.327	0.339	2.761	0	148.49	229.806			58	6.441	11.575	4.165	0.097	2.179	0	143.744	265.306			58	1.598	15.111	0.048	0.436	0	0.048	109.164	345.702			58	0.775	11.769	0.145	1.889	0
											59	6.199	15.014	22.666	0.291	2.857	0	152.704	231.695			59	6.393	14.529	4.165	0.194	1.792	0	142.775	264.047			59	0.436	16.709	0	0.484	0	0.291	96.814	337.663			59	1.84	12.883	0.145	0.92	0
											60	5.812	10.606	21.164	0	2.712	0	147.425	241.188			60	7.458	9.589	3.439	0	1.598	0	138.852	264.435			60	0.678	17.92	0	0.484	0	0.194	81.074	327.347			60	1.647	18.791	0.048	0.92	0
											61	5.376	9.638	21.697	0.097	2.761	0	144.713	247.145			61	6.732	7.555	2.422	0.145	1.017	0	136.189	259.882			61	0.484	16.224	0	0.242	0	0	69.596	323.424			61	1.308	16.515	0	0.872	0
											62	5.134	9.444	18.549	0.097	2.809	0	147.522	253.15			62	3.971	9.347	1.356	0.242	0.242	0	136.721	256.008			62	0.145	13.27	0	0.291	0	0	66.69	313.447			62	0.872	15.885	0	1.744	0
											63	6.151	10.606	15.546	0	1.744	0	156.288	242.495			63	5.182	9.928	0.969	0	0.436	0	133.331	254.603			63	0.048	12.689	0	0.097	0	0.097	60.394	313.931			63	0.823	17.193	0	1.695	0
											64	4.02	14.723	12.786	0.145	1.211	0.048	143.792	257.993			64	4.795	8.185	0.436	0	0	0	125.582	255.475			64	0	15.111	0	0.387	0	0.145	54.969	307.393			64	0.533	17.193	0	1.211	0
											65	6.587	12.544	11.575	0.242	2.034	0	144.955	254.652			65	4.068	11.188	0.823	0.533	0.145	0	128.391	250.341			65	0	16.612	0	0.242	0	0	50.611	289.764			65	0.581	11.817	0	1.259	0
											66	6.005	11.72	11.914	0	1.065	0	140.451	261.723			66	4.504	11.236	0.581	0.436	0.048	0	120.739	244.82			66	0.291	15.062	0	0.145	0	0	47.608	268.939			66	0.726	12.059	0	0.339	0
											67	6.732	8.185	12.98	0.194	2.131	0	138.368	265.839			67	4.746	8.379	0.242	0.339	0.048	0	115.848	251.746			67	0.097	12.544	0	0	0	0	42.087	246.66			67	0.242	13.609	0	0.194	0
											68	6.829	13.319	10.413	0	1.84	0	139.724	262.304			68	6.538	6.78	0.048	0.92	0	0	116.526	243.367			68	0	14.142	0	0	0	0	35.5	220.023			68	0.048	11.963	0	0.242	0
											69	7.846	13.997	7.749	0	1.114	0	137.351	258.914			69	5.812	8.136	0.291	0.63	0.145	0.048	107.711	246.757			69	0	11.236	0	0.048	0	0	30.948	197.406			69	0.048	11.672	0	0.339	0
											70	5.86	14.239	7.216	0	1.259	0	140.063	255.427			70	6.49	6.684	0.194	0.63	0.048	0.145	108.341	240.994			70	0.097	9.202	0	0.291	0	0	27.315	185.007			70	0	10.703	0	0	0
											71	6.441	12.544	6.538	0.194	0.823	0	135.026	256.54			71	6.393	5.521	0.484	0.194	0.048	0	108.292	234.262			71	0.097	10.025	0	0.145	0	0	26.686	175.806			71	0	9.977	0	0.097	0
											72	7.652	14.626	4.892	0	0.823	0	131.588	255.766			72	5.182	7.555	0.145	0.048	0.048	0	108.631	233.197			72	0	9.493	0	0	0	0	23.973	163.649			72	0	9.154	0	0.048	0
											73	5.327	13.076	3.923	0.048	0.436	0	129.408	250.874			73	4.795	5.521	0.048	0	0	0	100.689	228.16			73	0	8.96	0	0.048	0	0	23.634	150.767			73	0	8.621	0	0.097	0
											74	4.214	13.27	2.809	0	0.145	0	129.021	248.888			74	3.584	7.652	0.291	0.097	0	0	93.763	233.826			74	0	7.265	0	0	0	0	22.666	146.214			74	0	4.456	0	0	0
											75	5.618	12.108	1.792	0	0.097	0	131.733	239.057			75	6.054	4.214	0.339	0	0	0	80.251	222.251			75	0.097	7.991	0	0	0	0	20.971	146.02			75	0	5.376	0	0	0
											76	6.78	9.783	0.823	0	0.097	0	127.713	237.652			76	5.327	4.553	0.242	0	0.048	0	70.322	216.246			76	0.291	9.202	0	0	0	0	17.29	142.824			76	0	5.279	0	0.194	0
											77	5.085	8.524	0.242	0	0	0	128.633	230.969			77	6.393	3.293	0	0.145	0	0	61.266	215.471			77	0	6.587	0	0	0	0	16.176	140.305			77	0	4.698	0	0	0
											78	4.02	7.749	0.484	0	0	0	134.058	224.091			78	5.376	3.293	0	0.048	0	0	56.761	217.892			78	0	5.327	0	0	0	0	16.079	128.876			78	0	4.795	0	0.048	0
											79	4.649	4.698	0.339	0	0	0	134.881	217.456			79	5.86	3.342	0	0.097	0	0	55.744	211.935			79	0	5.085	0	0	0	0	15.837	116.041			79	0	3.778	0	0	0
											80	4.407	6.151	0.339	0.097	0.097	0	134.833	207.673			80	3.681	2.906	0.145	0	0	0	54.291	199.876			80	0	4.601	0	0	0	0	13.076	103.062			80	0	2.276	0	0	0
											81	6.054	6.926	0	0	0	0	140.596	197.018			81	4.214	2.518	0.145	0	0	0	51.482	190.383			81	0	4.359	0	0	0	0	10.51	96.233			81	0	2.179	0	0	0
											82	5.957	6.635	0	0	0	0	150.428	186.121			82	5.279	1.937	0.048	0.048	0	0	48.528	174.837			82	0.097	3.245	0	0	0	0	10.703	92.455			82	0	1.695	0	0	0
											83	10.655	5.812	0	0	0	0	148.587	176.726			83	4.214	2.712	0	0	0	0	44.75	172.803			83	0	3.245	0	0	0	0	10.025	81.849			83	0	2.083	0	0	0
											84	7.168	6.102	0	0	0	0	155.319	162.923			84	4.456	3.729	0	0	0	0	41.506	167.669			84	0	2.906	0	0	0	0	11.042	75.117			84	0	1.647	0	0	0
											85	8.96	4.94	0.048	0	0.048	0	147.231	151.735			85	4.504	5.085	0.048	0.242	0.048	0	37.631	165.344			85	0.048	3.003	0	0	0	0	11.72	65.285			85	0	1.937	0	0	0
											86	8.185	1.889	0	0	0	0	143.696	139.627			86	1.986	3.875	0	0.097	0	0	33.708	157.644			86	0	4.649	0	0	0	0	12.011	50.901			86	0	1.937	0	0	0
											87	6.587	4.94	0	0	0	0	143.502	136.915			87	2.083	2.373	0	0.048	0	0	32.836	129.166			87	0	2.906	0	0	0	0	10.461	37.534			87	0	0.775	0	0	0
											88	8.621	3.778	0	0	0	0	145.052	136.673			88	1.986	1.453	0	0	0	0	37.437	101.415			88	0	3.342	0	0	0	0	9.154	28.913			88	0	0.097	0	0	0
											89	3.729	2.761	0	0	0	0	139.482	130.764			89	1.259	1.695	0	0	0	0	37.05	98.848			89	0.097	1.986	0	0	0	0	10.849	15.159			89	0	0	0	0	0
											90	5.618	1.937	0	0	0	0	133.719	124.807			90	1.065	2.083	0	0	0	0	36.759	73.228			90	0	0.678	0	0	0	0	11.042	10.316			90	0	0.726	0	0	0
											91	5.618	1.695	0	0	0	0	132.217	120.061			91	1.937	1.017	0	0	0	0	33.418	52.935			91	0	0.194	0	0	0	0	9.88	6.732			91	0	0.969	0	0	0
											92	5.424	1.308	0	0	0	0	114.492	115.46			92	1.308	2.083	0	0	0	0	30.657	43.782			92	0.097	1.065	0	0	0	0	10.122	3.632			92	0	1.501	0	0	0
											93	3.535	1.84	0	0	0	0	94.005	111.489			93	1.598	1.744	0	0	0	0	27.751	26.637			93	0.339	0.436	0	0	0	0	10.316	0.726			93	0	0.291	0	0	0
											94	4.649	1.453	0	0	0	0	82.139	103.934			94	0.678	1.211	0	0	0	0	23.828	14.19			94	0	0	0	0	0	0	7.991	0.048			94	0	0.048	0	0	0
											95	3.584	1.211	0	0	0	0	72.889	98.897			95	0.969	0.387	0	0	0	0	20.777	7.313			95	0.048	0	0	0	0	0	7.458	0			95	0	0.872	0	0	0
											96	4.795	0.726	0	0	0	0	60.006	92.504			96	1.647	0.097	0	0	0	0	17.387	1.937			96	0.097	0	0	0	0	0	5.57	0			96	0	0.242	0	0	0
											97	3.342	1.065	0	0	0	0	60.103	83.011			97	0.823	0	0	0	0	0	17.193	0			97	0.048	0	0	0	0	0	4.698	0			97	0	0	0	0	0
											98	3.148	0.533	0	0	0	0	54.291	71.436			98	1.017	0	0	0	0	0	14.433	0			98	0.097	0	0	0	0	0	3.487	0			98	0	0	0	0	0
											99	1.986	1.065	0	0	0	0	48.286	65.77			99	0.63	0	0	0	0	0	13.222	0			99	0	0	0	0	0	0	2.47	0			99	0	0	0	0	0
											100	1.356	1.792	0	0	0	0	47.027	65.382			100	2.761	0	0	0	0	0	16.079	0			100	0	0	0	0	0	0	1.55	0			100	0	0	0	0	0
											101	1.792	0.726	0	0	0	0	41.312	55.744			101	3.051	0	0	0	0	0	14.481	0			101	0	0	0	0	0	0	1.356	0			101	0	0	0	0	0
											102	1.937	0.969	0	0	0	0	35.936	54.34			102	2.567	0	0	0	0	0	12.447	0			102	0.436	0	0	0	0	0	1.211	0			102	0	0	0	0	0
											103	1.501	2.034	0	0	0	0	30.657	48.334			103	3.39	0	0	0	0	0	12.544	0			103	0.969	0	0	0	0	0	1.937	0			103	0	0	0	0	0
											104	0.92	1.744	0	0	0	0	31.722	44.411			104	3.487	0	0	0	0	0	9.202	0			104	1.211	0	0	0	0	0	1.889	0			104	0	0	0	0	0
											105	0.339	0.387	0	0	0	0	28.526	36.711			105	3.535	0	0	0	0	0	7.313	0			105	0.097	0	0	0	0	0	0.533	0			105	0	0	0	0	0
											106	0.436	0.194	0	0	0	0	22.182	32.885			106	3.196	0	0	0	0	0	5.957	0			106	0	0	0	0	0	0	0.048	0			106	0	0	0	0	0
											107	1.55	0.048	0	0	0	0	20.922	28.09			107	1.695	0	0	0	0	0	3.003	0			107	0	0	0	0	0	0	0	0			107	0	0	0	0	0
											108	2.615	1.114	0	0	0	0	21.164	21.891			108	0.775	0	0	0	0	0	1.598	0			108	0	0	0	0	0	0	0	0			108	0	0	0	0	0
											109	2.131	1.356	0	0	0	0	20.293	17.968			109	0.194	0	0	0	0	0	0.387	0			109	0	0	0	0	0	0	0	0			109	0	0	0	0	0
											110	3.051	1.308	0	0	0	0	19.808	10.655			110	0	0	0	0	0	0	0	0			110	0	0	0	0	0	0	0	0			110	0	0	0	0	0
											111	3.39	1.405	0	0	0	0	22.278	9.347			111	0	0	0	0	0	0	0.291	0
											112	3.487	0.145	0	0	0	0	18.259	0.291			112	0	0	0	0	0	0	0	0
											113	3.729	0.048	0	0	0	0	15.789	0.242			113	0	0	0	0	0	0	0.194	0
											114	2.373	0	0	0	0	0	14.578	0			114	0	0	0	0	0	0	0	0
											115	2.567	0	0	0	0	0	12.35	0			115	0	0	0	0	0	0	0	0
											116	2.615	0	0	0	0	0	11.188	0			116	0	0	0	0	0	0	0	0
											117	2.083	0	0	0	0	0	10.655	0			117	0	0	0	0	0	0	0	0
[truncated: 57 more columns]

## Sheet: N+16
	375.587	907.066	987.813	814.659	167.524	131.455	15269.4	21288.8			12_01_16_N+16-001.tif Left				0.22x0.22x0.75		0.75					12_01_16_N+16-001.tif Right				0.22x0.22x0.75		0.75					12_01_16_N+16-002.tif Left				0.22x0.22x0.75		0.75					12_01_16_N+16-002.tif Right				0.22x0.22x0.75
	JOA&Brp	JOB&Brp	JOA&ShB	JOB&ShB	AShB&Brp	BShB&Brp	JOAGFP	JOBGFP				JOA&Brp	JOB&Brp	JOA&ShB	JOB&ShB	AShB&Brp	BShB&Brp	JOAGFP	JOBGFP				JOA&Brp	JOB&Brp	JOA&ShB	JOB&ShB	AShB&Brp	BShB&Brp	JOAGFP	JOBGFP				JOA&Brp	JOB&Brp	JOA&ShB	JOB&ShB	AShB&Brp	BShB&Brp	JOAGFP	JOBGFP				JOA&Brp	JOB&Brp	JOA&ShB	JOB&ShB	AShB&Brp
Mean	279.148	615.417	748.127	557.421	139.536	84.8625	10900.7	17670.7				364.47	894.537	603.874	574.778	153.466	131.021	10704.7	19216.8				375.587	907.066	806.779	582.047	156.917	131.455	12730.8	20659.3				236.681	405.476	987.813	539.11	123.607	39.4823	13456.5	18274.1				205.554	550.81	671.402	741.69	120.517
Stdev	62.2817	168.438	142.99	139.645	21.9875	30.1067	2509.09	2230.8				0.0340478	0.0465497	0.0564122	0.0299101	0.421066	0.146468						0.0295021	0.0439059	0.0633721	0.0281735	0.417793	0.144923						0.0175886	0.0221886	0.0734079	0.0295013	0.52225	0.0973725						0.0210776	0.0258732	0.0688457	0.0348394	0.586302
N	10	10	10	10	10	10	10	10								0.254135	0.227951										0.194498	0.225849										0.125132	0.073236										0.1795
SEM	19.6952	53.2648	45.2173	44.1595	6.95305	9.52057	793.443	705.441
CV	0.223114	0.273697	0.19113	0.250519	0.157576	0.35477	0.230176	0.126243
	364.47	894.537	603.874	574.778	153.466	131.021	10704.7	19216.8			section #	JOA&Brp	JOB&Brp	JOA&ShB	JOB&ShB	AShB&Brp	BShB&Brp	JOAGFP	JOBGFP			section #	JOA&Brp	JOB&Brp	JOA&ShB	JOB&ShB	AShB&Brp	BShB&Brp	JOAGFP	JOBGFP			section #	JOA&Brp	JOB&Brp	JOA&ShB	JOB&ShB	AShB&Brp	BShB&Brp	JOAGFP	JOBGFP			section #	JOA&Brp	JOB&Brp	JOA&ShB	JOB&ShB	AShB&Brp
	375.587	907.066	806.779	582.047	156.917	131.455	12730.8	20659.3			1	0	0	0	0	0	0	0	0.533			1	0	0	0	0	0	0	12.98	3.439			1	0	0	0	0	0	0	0	0			1	0	0	0	0	0
	236.681	405.476	987.813	539.11	123.607	39.4823	13456.5	18274.1			2	0	0	0	0	0	0	0	4.068			2	0	0	0	0	0	0	35.064	0.339			2	0	0	0	0	0	0	0	0			2	0	0	0	0	0
	205.554	550.81	671.402	741.69	120.517	94.5488	9752.27	21288.8			3	0	0	0	0	0	0	0.436	11.672			3	0.291	0	0.194	0	0.194	0	57.875	4.262			3	0	0	0	0	0	0	0	0			3	0	0	0	0	0
	330.906	681.246	645.501	450.811	161.639	83.289	10008.8	15816.2			4	0	0	0	0	0	0	6.684	21.891			4	0.823	0	0.823	0	0.63	0	67.271	25.475			4	0	0	0	0	0	0	0	0			4	0	0	0	0	0
	213.835	610.163	572.747	575.688	96.801	86.814	6264.05	15616.3			5	0.097	0.048	0	0	0	0	22.908	41.07			5	0.823	0.048	1.308	0	0.823	0	92.068	39.714			5	0	0	0	0	0	0	0	0			5	0	0	0	0	0
	245.798	466.647	713.537	357.781	135.85	47.184	10849.2	15357.1			6	0.194	0	0	0	0	0	40.779	60.927			6	0.678	0.242	1.259	0.194	0.678	0	105.58	79.912			6	0	0	0	0	0	0	0	0			6	0	0	0	0	0
	293.13	574.096	929.409	527.487	147.509	74.2815	15269.4	18448.7			7	0.387	0.097	0.048	0	0	0	49.061	91.535			7	0	0.048	1.744	0.048	0	0	121.708	116.574			7	0	0	0	0	0	0	0	0			7	0	0.678	0	0.484	0
	228.688	563.922	676.051	410.164	131.529	72.4312	11073.2	15340.8			8	0.436	0	0.145	0	0	0	74.584	97.976			8	0.484	0.194	2.567	0.436	0.484	0	128.488	154.399			8	0	0	0	0	0	0	0	0			8	0	1.114	0	1.647	0
	296.833	500.207	874.16	814.659	167.524	88.1183	8898.37	16688.4			9	0.775	0.145	1.162	0	0.194	0	93.618	115.557			9	0.872	0.387	2.47	0.63	0.872	0	154.544	172.851			9	0	0	0	0	0	0	0	0			9	0	2.228	0	1.744	0
											10	0.872	0.436	1.695	0	0.823	0	117.494	133.767			10	0.387	0.436	1.744	0.63	0.387	0	179.777	193.386			10	0	0	0	0	0	0	0	0			10	0	1.405	0	1.065	0
											11	0.775	0.678	1.162	0.242	0.726	0	139.724	147.183			11	0	0.339	2.373	0.291	0	0	194.887	218.473			11	0	0	0	0	0	0	0	0			11	0	1.114	0	0.775	0
											12	0	0.242	0.581	0.194	0	0	155.852	160.114			12	0.484	1.162	2.857	0.048	0.436	0	208.593	238.911			12	0	0	0	0	0	0	0	0			12	0	1.453	0	0.63	0
											13	0.048	0.872	0.145	0.048	0	0	162.003	180.794			13	2.083	1.598	4.02	0	1.017	0	221.718	257.073			13	0	0	0	0	0	0	0	0			13	0.533	1.986	0.097	0	0.048
											14	0.581	1.453	0.097	0	0	0	173.384	194.355			14	2.954	1.356	5.231	0	1.356	0	220.169	288.457			14	0	0	0	0	0	0	0	0			14	0.339	2.954	0.145	0.048	0.048
											15	0.92	2.228	0.92	0	0	0	175.37	220.072			15	2.761	1.017	6.829	0.242	1.647	0	209.804	306.764			15	0	0	0	0	0	0	0	0			15	0.145	2.034	0.726	0.048	0.048
											16	0.872	2.712	0.969	0.048	0	0	221.089	202.491			16	1.889	0.484	6.151	0.387	1.017	0	213.533	296.738			16	0	0	0	0	0	0	0	0			16	0.969	2.276	1.889	0	0.533
											17	0.63	2.373	1.211	0.048	0	0	202.346	221.089			17	1.889	0.533	6.248	0.097	1.308	0	206.22	282.887			17	0	0	0	0	0	0	0	0			17	1.647	1.744	2.809	0	1.162
											18	0.484	1.792	1.162	0.048	0.048	0	199.827	220.459			18	2.131	0.92	6.974	0.242	1.647	0	217.117	261.723			18	0	0	0	0	0	0	0	0			18	1.744	1.889	3.051	0	1.501
											19	0.194	1.598	0.484	0.097	0	0	174.595	232.276			19	1.792	1.017	7.119	0.194	0.872	0	211.499	248.113			19	0	0	0	0	0	0	0	0			19	1.598	4.02	2.906	0.145	1.017
											20	0.823	2.615	0.387	0.242	0	0	146.989	249.469			20	1.162	0.678	6.054	0.048	0.726	0	206.753	240.703			20	0	0	0	0	0	0	0	0			20	2.325	3.826	2.131	0.048	0.436
											21	1.259	3.342	0.63	0.339	0.242	0	142.63	246.128			21	1.647	1.259	5.473	0.291	0.63	0	199.731	231.55			21	0	0	0	0	0	0	0	0			21	1.647	4.94	2.47	0.097	0.145
											22	1.405	3.439	0.872	1.017	0.339	0.097	122.628	264.338			22	1.405	1.065	8.427	0.726	0.726	0	194.645	233.681			22	0	0	0	0	0	0	0	0			22	2.761	4.843	5.86	0.678	1.162
											23	0.775	2.954	0.145	0.823	0	0.145	119.48	267.002			23	2.518	1.259	9.589	0.533	1.986	0	182.683	245.692			23	0	0	0	0	0	0	0	0			23	4.214	6.102	7.41	0.533	2.518
											24	0.726	3.632	0.63	0.872	0.436	0.048	123.79	268.939			24	3.778	1.84	9.638	0.678	2.857	0	190.964	238.427			24	0	0	0	0	0	0	0	0			24	4.456	4.892	9.493	0.291	3.196
	A%Brp overlap	B%Brp overlap	A%ShB overlap	B%ShB overlap		Ax>ShB	Bx>ShB	A%Brp ov x	B%Brp ov x		25	1.308	4.068	1.356	0.823	0.678	0.048	126.406	267.002			25	3.39	2.809	9.008	0.484	2.373	0	180.6	250.341			25	0	0	0	0	0	0	0	0			25	3.293	2.567	10.945	0.969	2.373
Mean	0.5084	0.136006	0.190798	0.154753		2.37542	7.48483	1.63075	6.46198		26	2.131	4.795	3.632	0.775	0.63	0.145	134.542	257.606			26	3.293	3.196	11.091	0.145	2.664	0	183.845	252.23			26	0	0	0	0	0	0	0	0			26	4.843	2.373	10.655	1.453	3.729
Stdev	0.062516	0.0260593	0.0387837	0.0495332							27	4.504	4.407	6.829	0.823	1.695	0.291	153.576	235.667			27	3.778	3.875	12.302	1.501	3.003	0.242	179.971	260.512			27	0	0	0	0	0	0	0	0			27	4.553	2.179	13.464	2.179	3.729
N	10	10	10	10							28	5.327	3.729	10.267	1.162	3.584	0.291	158.128	235.957			28	4.746	4.795	16.903	1.744	3.584	0.92	198.084	248.695			28	0	0	0	0	0	0	0	0			28	3.875	2.422	16.031	1.598	3.003
SEM	0.0197693	0.00824069	0.0122645	0.0156638							29	6.393	2.518	11.866	1.356	4.068	0.242	155.949	234.601			29	6.005	4.553	19.033	1.598	4.262	1.162	195.033	251.891			29	0	0	0	0	0	0	0	0			29	4.31	4.165	16.757	0.775	3.196
CV	0.122966	0.191604	0.203271	0.32008							30	7.604	2.809	12.931	1.695	5.327	0.339	152.171	237.991			30	6.151	3.245	15.159	1.162	4.02	0.484	198.859	249.712			30	0	0	0	0	0	0	0	0			30	4.068	4.649	17.193	0.969	3.535
	0.421066	0.146468	0.254135	0.227951							31	6.78	3.39	12.786	0.63	5.182	0.339	154.399	241.236			31	5.618	2.712	10.655	1.162	3.681	0	196.873	255.184			31	0	0	0	0	0	0	0	0			31	3.729	4.892	16.709	1.356	2.857
	0.417793	0.144923	0.194498	0.225849							32	7.168	3.245	15.256	0.145	5.666	0	147.473	251.988			32	8.475	3.778	10.703	0.678	3.632	0.048	201.426	247.774			32	0	0	0	0	0	0	0	0			32	4.892	4.214	16.903	1.744	2.809
	0.52225	0.0973725	0.125132	0.073236							33	7.749	4.262	15.498	0.775	5.231	0.291	152.704	250.341			33	9.057	3.245	10.994	0.872	3.003	0.387	196.631	253.053			33	0	0	0	0	0	0	0	0			33	6.102	4.504	19.13	2.179	4.456
	0.586302	0.171654	0.1795	0.127477							34	6.684	3.293	14.965	1.114	4.698	0.387	158.467	241.769			34	7.701	3.148	13.512	0.872	2.179	0.339	204.671	246.612			34	0	0	0	0	0	0	0	0			34	8.185	5.231	19.469	2.47	5.473
	0.488475	0.12226	0.250409	0.184753							35	7.168	3.245	15.692	1.065	5.327	0.194	161.664	242.641			35	5.57	4.601	15.692	1.501	1.405	0.63	196.728	246.176			35	0	0	0	0.048	0	0	3.342	1.114			35	6.877	4.649	17.92	1.889	4.02
	0.452691	0.14228	0.169012	0.1508							36	9.541	3.681	15.498	0.726	7.507	0	165.49	239.493			36	7.265	4.988	20.002	2.954	3.778	1.065	205.494	233.003			36	0	0.048	0	0.048	0	0	22.521	10.461			36	5.666	6.877	17.871	1.501	3.729
	0.552688	0.101113	0.190389	0.131879							37	9.396	5.521	17.92	0.775	7.313	0.097	170.623	240.316			37	7.362	7.023	20.729	4.988	5.279	2.567	206.947	231.792			37	0.048	1.017	1.84	0.678	0	0	66.496	41.118			37	7.507	7.507	15.498	1.744	4.165
	0.503221	0.129389	0.158713	0.140821							38	8.621	5.715	19.276	1.598	6.974	0.484	169.848	247.193			38	8.96	8.911	19.518	5.812	5.666	3.487	214.115	228.935			38	0.823	1.065	2.567	0.581	0	0	126.938	24.894			38	7.797	5.134	15.885	1.986	3.778
	0.575147	0.128442	0.194555	0.176591							39	9.347	4.988	18.307	1.308	7.119	0.92	176.677	245.837			39	8.669	9.396	19.857	6.829	4.795	3.439	215.18	232.325			39	1.065	1.986	1.501	0.92	0	0	157.789	60.297			39	7.168	5.182	15.207	2.857	4.698
	0.564371	0.176164	0.19164	0.108166							40	10.074	5.715	18.016	1.84	7.265	0.387	182.198	238.427			40	7.168	10.413	19.663	7.119	4.504	3.1	211.402	235.424			40	1.162	1.162	1.162	0.048	0	0	177.113	86.74			40	9.008	4.165	14.675	3.051	5.182
											41	10.364	4.892	18.501	2.518	7.701	0.678	177.743	243.077			41	9.299	9.299	20.777	8.427	6.054	2.47	205.494	242.495			41	0.92	3.245	2.276	0.484	0	0	190.674	154.932			41	8.33	4.649	16.951	3.439	5.134
											42	8.524	8.863	17.193	4.359	5.909	1.453	175.612	248.888			42	9.057	6.974	20.244	8.233	5.521	1.792	202.927	246.612			42	1.162	5.085	1.84	0.484	0	0	203.799	177.113			42	7.749	5.57	16.709	4.02	5.182
											43	8.379	10.655	14.917	6.296	4.94	1.937	166.991	254.845			43	9.977	5.666	20.825	7.701	5.86	1.162	204.525	245.934			43	1.453	5.521	1.695	0.291	0.387	0	235.812	223.995			43	4.407	5.182	16.079	4.31	3.245
											44	8.185	12.544	15.062	5.763	5.279	1.405	174.885	249.179			44	8.427	6.926	18.646	5.666	5.085	0.872	202.249	246.806			44	0.969	5.57	3.051	0.242	0.533	0	250.729	231.986			44	4.746	4.262	16.128	2.179	3.632
											45	8.475	12.302	16.079	6.587	4.553	1.453	180.067	249.276			45	6.587	9.783	18.113	6.974	4.795	1.501	201.232	259.204			45	2.083	5.085	3.681	0.194	0.92	0	275.816	283.759			45	7.119	4.262	16.854	1.84	4.94
											46	12.98	16.418	17.435	6.78	7.701	1.405	180.842	244.384			46	6.78	11.091	17.92	8.524	3.196	1.84	197.018	261.965			46	1.792	6.199	3.342	1.065	0.63	0.484	275.138	301.872			46	6.538	4.601	13.803	4.117	4.359
											47	11.478	18.694	18.598	9.589	7.604	1.744	187.332	243.319			47	8.621	11.333	16.999	10.316	4.504	0.969	194.403	278.722			47	2.712	5.86	2.664	1.744	0	0.775	303.519	340.472			47	7.313	5.666	15.692	6.344	4.746
											48	11.333	21.988	18.84	9.105	6.829	2.131	175.563	263.95			48	10.413	12.931	18.694	9.832	5.812	1.55	194.258	285.938			48	3.487	7.991	2.083	2.179	0.339	0.969	312.624	343.814			48	5.618	9.88	15.401	6.248	3.535
											49	11.624	20.244	18.985	8.669	5.618	2.179	177.501	261.19			49	9.154	16.176	18.84	10.316	5.618	3.1	195.904	291.508			49	5.037	5.376	5.618	0.872	1.647	0	362.556	334.563			49	5.327	11.042	14.19	6.877	3.584
											50	13.27	18.694	15.353	9.25	4.892	2.083	189.608	262.11			50	8.04	13.658	20.244	11.333	5.376	2.712	201.232	297.416			50	3.487	2.712	6.829	1.065	1.211	0	371.226	325.894			50	5.182	7.943	14.82	5.715	3.535
											51	12.592	17.774	13.948	11.672	3.681	2.567	186.654	268.455			51	6.587	15.837	21.891	13.173	4.649	2.664	210.724	292.476			51	2.954	2.567	8.282	0.775	0.242	0	399.267	289.28			51	5.812	5.424	16.806	5.909	4.02
											52	10.703	15.643	13.609	14.045	3.051	3.342	185.443	279.448			52	8.911	17.677	21.116	14.239	5.424	3.003	208.012	307.684			52	1.598	2.47	9.008	0.339	0.291	0	384.496	270.828			52	7.991	4.407	19.179	6.587	5.182
											53	9.25	19.469	15.498	16.854	3.729	3.923	187.768	286.665			53	8.427	19.13	22.617	13.076	4.601	3.584	201.038	321.051			53	3.778	2.083	9.832	0.339	1.211	0	367.496	252.666			53	6.441	5.279	18.549	6.441	4.068
											54	10.461	20.729	16.031	15.837	3.729	3.39	184.814	291.072			54	7.362	19.179	23.344	16.031	4.02	4.456	210.143	322.601			54	5.182	3.439	12.689	0.097	2.809	0	353.016	228.886			54	5.909	4.94	17.484	5.86	3.584
											55	9.88	22.811	16.999	13.658	4.795	2.712	183.361	299.644			55	6.151	17.338	23.634	17.774	3.293	4.698	212.129	320.131			55	7.604	4.601	15.014	0.097	3.681	0	333.013	210.773			55	7.701	8.766	17.92	6.49	4.649
											56	10.267	24.7	16.612	14.965	4.746	3.439	195.323	291.363			56	6.393	17.048	22.23	17.387	2.325	3.1	214.26	325.603			56	5.666	3.003	14.965	0	2.325	0	312.672	193.386			56	6.344	11.43	15.062	8.427	3.293
											57	9.638	25.378	18.065	14.433	5.473	4.214	190.141	298.24			57	7.943	18.355	18.404	17.484	3.051	2.664	217.65	325.991			57	6.732	2.131	11.575	0	2.422	0	277.366	186.799			57	3.923	13.609	12.931	12.98	2.034
											58	9.444	18.743	18.162	15.692	5.521	2.761	185.346	306.812			58	6.684	15.643	18.307	18.113	3.778	2.809	217.941	330.689			58	7.265	1.308	10.219	0.048	2.664	0	255.572	186.799			58	3.923	15.207	14.675	17.532	2.179
											59	9.396	12.98	15.353	23.15	2.954	3.003	191.933	302.066			59	8.572	14.626	20.099	17.629	5.134	3.439	214.454	338.922			59	4.262	1.84	9.008	0.097	2.809	0	247.484	190.093			59	4.262	12.98	15.256	24.312	2.664
											60	8.088	17.242	13.415	26.201	1.889	5.037	193.483	307.539			60	8.911	16.757	21.455	14.239	4.795	3.39	220.75	346.332			60	4.262	2.276	10.267	0.097	2.615	0	236.054	195.953			60	2.615	9.686	17.387	25.572	1.744
											61	5.812	18.016	9.928	25.281	1.744	5.812	193.434	311.607			61	9.589	18.452	23.053	12.592	4.456	3.39	217.214	356.599			61	4.94	3.632	12.689	0	2.615	0	230.63	198.665			61	3.535	6.829	16.951	21.068	1.308
											62	5.86	20.874	8.475	23.489	1.356	5.182	197.842	317.806			62	9.735	17.581	20.632	15.885	4.601	3.293	215.664	366.818			62	6.829	3.148	16.176	0.048	3.051	0	231.84	199.924			62	2.179	6.005	15.982	19.421	0.484
											63	3.632	23.973	7.701	21.891	0.92	5.231	194.258	325.846			63	7.943	22.956	19.663	21.746	4.601	5.618	213.679	366.044			63	6.926	3.293	17.145	0	3.148	0	254.313	175.273			63	2.179	6.829	13.997	17.581	0.63
											64	7.119	26.201	8.475	20.825	0.484	4.892	197.89	335.58			64	6.538	21.746	19.033	21.068	2.712	6.587	215.713	366.189			64	6.926	2.325	17.774	0.048	4.649	0.048	244.239	176.726			64	2.906	6.78	12.495	15.982	1.84
											65	6.974	29.301	10.122	22.521	1.065	4.746	189.366	348.754			65	3.632	21.988	17.871	17.677	0.92	3.923	202.249	378.539			65	7.313	1.889	19.663	0.097	5.037	0.097	249.954	186.848			65	2.809	8.524	13.367	17.774	1.259
											66	6.054	26.589	11.478	21.407	1.211	4.746	188.059	351.369			66	5.521	23.392	18.598	17.29	2.083	4.601	196.825	375.827			66	8.766	3.051	23.005	0.339	6.296	0	257.122	186.073			66	2.761	9.589	14.675	18.646	0.92
											67	5.812	24.894	14.045	19.808	1.259	5.085	177.888	362.217			67	4.843	22.424	17.871	18.452	2.712	5.182	187.477	376.359			67	7.943	3.923	22.86	0.048	6.393	0	254.7	184.717			67	2.761	9.396	11.817	18.162	0.678
											68	7.458	22.666	13.609	16.951	1.695	4.407	172.851	371.613			68	4.359	20.147	18.84	16.757	1.744	5.86	185.637	362.605			68	8.427	4.407	24.845	0.097	6.441	0	257.557	184.814			68	2.228	9.396	11.139	19.469	0.872
											69	5.957	18.646	13.415	16.806	1.308	4.262	180.697	364.494			69	4.746	22.375	20.39	16.467	1.84	4.94	177.791	364.203			69	8.475	4.649	26.104	1.405	4.601	0.291	252.182	193.483			69	2.228	8.96	11.672	23.441	0.969
											70	7.652	21.843	13.658	20.244	1.937	3.584	181.181	368.174			70	5.327	29.301	19.954	20.486	1.501	7.023	174.692	363.864			70	9.928	3.342	29.495	1.308	5.134	0.194	253.489	194.984			70	1.647	7.313	12.592	24.652	1.162
											71	7.119	24.506	14.723	18.694	1.501	3.826	177.21	368.32			71	5.521	25.523	19.615	19.857	2.083	5.666	165.49	363.767			71	7.507	3.681	31.529	0.92	4.504	0.242	259.01	197.89			71	1.405	7.749	14.529	26.686	0.969
											72	6.684	27.654	15.837	18.355	1.647	3.826	173.82	374.616			72	5.812	23.925	19.615	17.096	2.034	4.165	155.028	364.252			72	11.963	5.279	32.11	0.339	6.538	0	259.495	196.873			72	2.083	10.413	13.9	26.54	0.484
											73	6.877	30.754	15.885	16.999	1.017	4.456	169.509	365.026			73	4.407	27.17	18.549	18.888	1.453	4.698	151.445	371.177			73	11.139	6.974	34.144	0.339	6.635	0.048	237.313	228.692			73	1.744	11.43	13.319	27.122	0.242
											74	6.199	30.754	16.999	16.176	0.872	5.376	162.148	363.331			74	4.068	23.441	14.336	20.68	0.339	4.456	152.946	358.924			74	10.219	6.732	34.58	1.308	6.78	0.436	245.353	222.057			74	1.598	11.381	14.433	27.509	0.097
											75	4.601	28.72	14.868	15.934	0.726	5.618	167.814	355.582			75	5.376	21.891	12.398	19.566	0.823	4.31	151.784	356.26			75	11.624	6.974	40.053	3.148	5.957	1.114	257.945	213.969			75	0.823	11.333	15.595	27.945	0
											76	4.988	27.654	11.672	12.931	0.63	5.424	172.173	353.112			76	3.148	18.065	8.04	17.92	0.194	2.664	152.752	352.967			76	12.253	6.974	42.716	5.376	5.812	1.065	270.246	210.918			76	1.405	9.686	12.689	27.122	0.048
											77	4.02	23.441	11.042	12.447	0.387	4.892	174.692	339.842			77	3.148	21.213	5.909	16.709	0.194	2.518	153.043	351.708			77	10.122	7.797	40.682	6.102	5.86	1.211	248.743	239.493			77	1.162	10.8	8.911	23.586	0.194
											78	2.954	20.971	10.074	14.384	0.387	4.456	165.441	333.595			78	2.615	24.216	5.618	16.806	0.339	2.615	152.074	346.284			78	6.684	8.136	41.699	8.911	4.601	1.501	239.444	253.877			78	0.533	12.398	9.347	23.78	0.097
											79	3.293	16.612	9.299	16.999	0.63	4.165	161.567	320.663			79	3.584	26.54	6.151	16.273	0.533	2.47	151.784	348.802			79	7.701	9.25	41.021	9.686	5.085	1.598	248.646	252.424			79	0.726	14.19	8.04	23.586	0.242
											80	4.02	18.21	8.33	17.774	0.436	5.279	142.097	311.316			80	3.1	26.347	2.615	14.142	0.097	3.148	140.257	348.463			80	5.037	8.233	36.953	8.185	3.051	1.211	252.424	254.7			80	1.211	13.222	7.119	20.196	0.194
											81	3.051	25.717	6.732	17.29	0.484	5.763	130.086	309.427			81	3.051	22.617	2.712	13.415	0	2.373	132.799	341.44			81	6.538	7.555	37.001	8.088	3.875	1.211	264.338	249.615			81	0.484	11.72	5.715	20.147	0.048
											82	0.872	26.298	3.439	16.031	0.145	4.553	122.047	312.043			82	3.003	22.472	1.065	12.205	0.048	2.857	133.961	346.429			82	6.344	6.199	36.275	9.493	3.632	1.259	252.472	271.699			82	0.048	8.427	4.02	19.082	0
											83	1.84	25.33	0.872	13.125	0	4.31	113.087	297.513			83	3.487	22.23	1.356	12.059	0.048	2.567	128.44	339.406			83	6.199	5.57	33.853	10.461	3.535	1.259	236.49	297.029			83	0.533	7.216	4.407	15.401	0.097
											84	2.567	23.538	0.872	8.911	0.436	2.567	111.004	294.656			84	2.518	26.201	1.55	11.624	0	2.954	128.246	329.478			84	6.78	6.199	35.597	15.304	4.262	1.308	224.721	311.316			84	0.678	6.587	4.94	19.373	0
											85	3.342	19.663	0.726	5.279	0.145	1.162	103.982	294.753			85	3.1	25.475	1.308	10.994	0.194	3.196	127.762	319.985			85	5.812	5.57	34.58	18.355	4.359	1.501	223.849	318.629			85	0.145	8.572	3.051	19.808	0
											86	3.342	17.629	0.048	7.023	0	0.872	111.392	289.474			86	3.584	23.828	2.228	9.493	0.194	1.308	133.525	315.723			86	4.94	5.521	28.671	20.196	3.342	1.501	216.342	330.834			86	0.63	7.701	1.259	14.675	0
											87	2.228	12.786	0	10.074	0	1.453	110.278	278.964			87	3.148	22.86	1.501	6.974	0.048	0.581	131.491	315.723			87	3.293	6.635	26.976	19.905	2.518	1.405	203.314	350.013			87	0.484	9.202	0.242	12.059	0
											88	2.131	11.624	0.048	11.188	0	1.55	110.326	271.893			88	2.179	21.503	0.339	4.843	0.048	0.775	134.881	309.912			88	4.31	6.248	32.013	25.426	3.003	2.615	192.078	362.024			88	0.339	7.991	0.194	14.239	0
											89	2.228	9.444	0.097	11.236	0	0.678	103.982	256.637			89	2.373	20.099	0.145	4.407	0	0.63	131.442	304.633			89	1.986	4.988	26.298	22.182	0.969	0.775	194.355	359.893			89	0.436	7.991	0.097	14.626	0
											90	0.969	13.658	0.048	9.541	0	0.63	95.652	242.253			90	2.615	23.441	0.145	3.875	0	0.291	114.346	289.328			90	2.373	5.134	25.426	21.794	1.162	0.581	206.172	351.805			90	0.194	12.834	0.194	18.113	0
											91	0.533	11.817	0.436	5.231	0.194	0.291	91.729	228.014			91	3.681	18.646	0.048	5.812	0	0.048	91.196	261.141			91	3.342	7.362	24.022	22.763	1.065	0.194	193.87	365.075			91	0	13.9	0.242	19.954	0
											92	1.55	12.544	0.436	3.245	0.242	0	80.783	214.841			92	2.906	15.062	0	5.57	0	0.097	72.066	243.9			92	2.083	9.589	22.521	21.261	0.823	0.726	190.238	371.177			92	0.145	14.384	0.387	17.096	0
											93	1.744	8.911	0.242	3.778	0.097	0	74.39	208.254			93	3.1	16.079	0	6.49	0	0.097	60.588	227.288			93	4.262	12.641	24.458	22.714	0.969	0.92	204.525	372.436			93	0.048	15.789	0.291	16.757	0
											94	1.937	9.977	0	3.681	0	0	57.875	204.477			94	1.937	14.045	0	6.296	0	0.291	53.71	221.961			94	1.501	12.544	23.877	23.538	0.339	0.969	185.589	391.761			94	0	14.384	0.048	16.031	0
											95	1.84	7.846	0	1.84	0	0	41.893	190.19			95	1.065	13.222	0.048	3.923	0	0.242	42.716	215.422			95	1.211	11.236	22.569	14.336	0.436	0.969	182.973	397.04			95	0	13.076	0	14.82	0
											96	0.436	6.877	0.097	2.373	0	0	33.127	191.158			96	0.533	11.575	0.048	3.875	0	0.194	34.919	210.385			96	1.114	6.974	22.424	14.82	0.387	0.533	175.709	398.541			96	0	9.928	0.097	12.689	0
											97	0.775	3.632	0.048	2.567	0	0	26.492	185.443			97	0.969	9.589	0.048	3.196	0	0	35.549	190.19			97	1.162	6.393	19.663	14.723	0.339	0.823	179.244	393.892			97	0.048	9.008	0	11.963	0
											98	0.969	1.598	0	3.196	0	0	28.574	175.951			98	2.228	9.735	0	1.937	0	0	42.329	188.882			98	1.792	7.313	17.92	15.837	0.387	0.339	172.27	402.658			98	0.194	8.621	0	11.914	0
											99	1.211	1.308	0	2.906	0	0	29.495	164.473			99	2.179	8.475	0.097	0.581	0	0	38.89	173.287			99	1.937	9.008	15.207	14.336	0.145	0.387	161.47	397.911			99	0	7.943	0	9.928	0
											100	0.726	2.083	0	1.84	0	0	29.931	155.222			100	1.986	7.943	0.048	0.339	0	0	40.246	164.763			100	0.145	6.538	13.512	14.917	0.048	0.194	150.04	409.777			100	0.145	7.749	0	6.005	0
											101	0.387	3.584	0	0	0	0	28.817	144.083			101	4.94	4.892	0.097	0.194	0.048	0	43.152	156.433			101	0.484	6.732	12.302	14.19	0.145	0.242	167.136	398.686			101	0	6.248	0.097	4.165	0
											102	0.533	4.359	0.097	0	0	0	22.375	134.542			102	4.262	6.829	0.048	0	0.048	0	42.62	141.661			102	0.484	7.023	11.72	12.834	0.145	0.533	164.23	395.926			102	0	6.587	0.048	2.567	0
											103	0.872	5.812	0.097	0.048	0	0	20.632	121.756			103	2.857	5.085	1.065	0	0.726	0	43.83	127.52			103	0.242	6.78	9.202	13.948	0	1.792	156.966	393.988			103	0	7.894	0.242	2.761	0
											104	0.242	3.293	0	0	0	0	19.808	113.232			104	3.632	3.584	1.55	0	0.581	0	41.699	118.366			104	0.097	9.977	6.926	14.917	0	1.501	155.319	388.564			104	0	4.795	0	3.051	0
											105	0.775	1.356	0	0	0	0	20.196	99.914			105	3.342	2.034	1.308	0	0.533	0	36.953	99.381			105	0.048	12.253	5.86	15.062	0	1.986	152.607	384.98			105	0	4.795	0	2.664	0
											106	1.889	0.92	0	0	0	0	17.871	89.84			106	2.761	0.92	0.823	0	0.291	0	34.628	65.576			106	0.436	11.575	5.231	17.726	0	2.47	155.658	370.79			106	0.097	3.487	0	3.148	0
											107	1.065	0.387	0	0	0	0	16.273	76.764			107	3.051	0.048	0.097	0	0	0	34.919	46.252			107	0.145	16.37	2.615	17.484	0	2.712	144.374	358.73			107	0	1.889	0.097	4.214	0
											108	1.017	0.678	0	0	0	0	15.885	61.169			108	5.182	0	0.145	0	0.145	0	34.047	29.785			108	0	14.19	2.034	18.937	0	2.131	137.69	350.546			108	0	2.131	0	3.196	0
											109	0.291	0.436	0	0	0	0	16.37	47.22			109	3.875	0.048	0	0	0	0	31.868	17.629			109	0	13.706	1.017	25.039	0	1.647	129.021	344.395			109	0	2.422	0.048	3.584	0
											110	0.63	0.436	0	0	0	0	15.789	28.235			110	3.148	0.194	0.097	0	0	0	26.734	6.732			110	0	13.173	0.436	18.065	0	0.92	124.565	342.893			110	0	2.034	0	1.792	0
											111	0.726	0.048	0	0	0	0	15.304	15.353			111	1.792	0	0.387	0	0	0	24.652	0			111	0.048	12.641	0.048	17.871	0	0.872	110.762	332.917			111	0	1.986	0	0.63	0
											112	0.484	0.048	0	0	0	0	13.9	6.684			112	1.211	0	0.291	0	0	0	22.472	0			112	0.242	10.558	0.048	18.016	0	0.436	114.782	333.304			112	0	2.325	0	0	0
											113	1.453	0	0	0	0	0	12.883	0			113	0.242	0	0	0	0	0	18.404	0			113	0	9.589	0	19.469	0	0.484	113.765	324.829			113	0	5.279	0	0.048	0
											114	0.92	0	0	0	0	0	12.059	0			114	0.145	0	0	0	0	0	18.016	0			114	0	7.652	0.387	18.84	0	0.097	94.393	312.866			114	0	3.487	0	0	0
											115	0.291	0	0	0	0	0	9.444	0			115	0.097	0	0	0	0	0	18.065	0			115	0	6.102	0	11.139	0	0.048	86.45	298.482			115	0	3.1	0.097	0	0
											116	0.63	0	0	0	0	0	6.974	0			116	0.048	0	0	0	0	0	16.66	0			116	0	5.231	0.048	9.493	0	0.194	73.906	291.508			116	0	2.712	0.581	0	0
											117	0	0	0	0	0	0	4.553	0			117	0.048	0	0	0	0	0	14.578	0			117	0	5.327	0	5.473	0	0.048	72.066	283.856			117	0	2.325	0.387	0	0
											118	0	0	0	0	0	0	3.051	0			118	0.291	0	0	0	0	0	10.752	0			118	0	5.279	0.048	4.165	0	0.145	60.055	271.748			118	0	0.484	0.048	0	0
											119	0	0	0	0	0	0	1.937	0			119	0	0	0	0	0	0	10.703	0			119	0	5.86	0	3.196	0	0.048	49.981	271.167			119	0	0.194	0.436	0	0
											120	0	0	0	0	0	0	1.792	0			120	1.308	0	0	0	0	0	8.524	0			120	0	3.051	0.048	3.245	0	0.339	43.152	250.293			120	0	0	0	0	0
											121	0	0	0	0	0	0	1.308	0			121	4.214	0	0.048	0	0	0	10.606	0			121	0	3.487	0	6.441	0	0.484	33.611	240.074			121	0	0	0	0	0
											122	0	0	0	0	0	0	0.726	0			122	5.327	0	0	0	0	0	10.074	0			122	0	3.826	0	5.521	0	0.436	26.686	224.14			122	0	0	0.194	0	0
																																	123	0	5.473	0	5.909	0	0.872	19.663	212.807			123	0	0	0	0	0
																																	124	0	3.439	0	5.957	0	1.017	18.694	203.653			124	0	0	0	0	0
																																	125	0	2.083	0	2.034	0	0.339	11.72	185.589			125	0	0	0	0	0
																																	126	0	2.712	0	2.857	0	0.097	10.849	194.694			126	0	0	0	0	0
[truncated: 57 more columns]

## Sheet: N
	454.114	907.938	441.219	142.131	98.6917	31.7835	11164.5	20156.2			11_30_16_N-001.tif Left				0.22x0.22x0.75		0.75					11_30_16_N-001.tif Right				0.22x0.22x0.75		0.75		IMAGE			11_30_16_N-002.tif Left				0.22x0.22x0.75		0.75					11_30_16_N-002.tif Right				0.22x0.22x0.75
	JOA&Brp	JOB&Brp	JOA&ShB	JOB&ShB	AShB&Brp	BShB&Brp	JOAGFP	JOBGFP				JOA&Brp	JOB&Brp	JOA&ShB	JOB&ShB	AShB&Brp	BShB&Brp	JOAGFP	JOBGFP				JOA&Brp	JOB&Brp	JOA&ShB	JOB&ShB	AShB&Brp	BShB&Brp	JOAGFP	JOBGFP				JOA&Brp	JOB&Brp	JOA&ShB	JOB&ShB	AShB&Brp	BShB&Brp	JOAGFP	JOBGFP				JOA&Brp	JOB&Brp	JOA&ShB	JOB&ShB	AShB&Brp
Mean	274.042	717.551	310.467	92.2043	58.3594	18.3724	9143.71	14597.3				233.594	907.938	208.969	104.608	49.8345	31.7835	7684.73	13723.4				217.646	732.716	419.679	88.4482	74.0985	17.5785	8059.05	12080.7				454.114	598.792	252.335	100.035	45.9863	9.47775	11164.5	15112.6				284.742	454.915	420.516	29.16	98.6917
Stdev	99.8825	164.81	134.952	36.6274	23.747	9.52653	1627.43	2911.04				0.0303972	0.0661599	0.0271927	0.00762258	0.213338	0.0350062						0.0270065	0.0606517	0.0520755	0.00732145	0.340454	0.0239909						0.0406749	0.039622	0.0226016	0.0066193	0.101266	0.0158281						0.0280211	0.0330651	0.0413825	0.00211946	0.346601
N	6	6	6	6	6	6	6	6								0.238478	0.303835										0.17656	0.198743										0.182243	0.0947443										0.234692
SEM	40.7768	67.2833	55.094	14.9531	9.69466	3.88919	664.396	1188.43
CV	0.364479	0.229684	0.434674	0.397242	0.406909	0.518525	0.177984	0.199424
	233.594	907.938	208.969	104.608	49.8345	31.7835	7684.73	13723.4			section #	JOA&Brp	JOB&Brp	JOA&ShB	JOB&ShB	AShB&Brp	BShB&Brp	JOAGFP	JOBGFP			section #	JOA&Brp	JOB&Brp	JOA&ShB	JOB&ShB	AShB&Brp	BShB&Brp	JOAGFP	JOBGFP			section #	JOA&Brp	JOB&Brp	JOA&ShB	JOB&ShB	AShB&Brp	BShB&Brp	JOAGFP	JOBGFP			section #	JOA&Brp	JOB&Brp	JOA&ShB	JOB&ShB	AShB&Brp
	217.646	732.716	419.679	88.4482	74.0985	17.5785	8059.05	12080.7			1	0.339	1.501	0.387	0.048	0	0	143.599	69.886			1	4.407	1.065	3.39	0.097	1.695	0	115.266	69.257			1	0	0	0	0	0	0	0	0			1	0	0	0	0	0
	454.114	598.792	252.335	100.035	45.9863	9.47775	11164.5	15112.6			2	1.356	1.501	0.291	0	0	0	161.857	78.168			2	4.504	0.726	5.231	1.308	2.131	0.242	141.177	76.425			2	12.011	0	3.826	0	1.114	0	194.936	53.42			2	0	0	0	0	0
	284.742	454.915	420.516	29.16	98.6917	6.57375	10161.7	13758.2			3	2.034	3.1	0.92	0	0.436	0	176.726	83.253			3	6.102	1.55	8.33	1.405	3.293	0.484	173.529	70.516			3	12.98	0.387	3.778	0	1.647	0	250.099	62.67			3	0	0	0	0	0
	163.382	785.567	120.085	88.8435	33.6728	19.0672	7363.96	12752.5			4	2.954	3.584	1.937	0.194	0.92	0.194	180.31	96.281			4	7.555	3.196	9.832	1.065	3.875	0	159.775	107.178			4	16.031	0.63	4.262	0	1.405	0	235.618	68.046			4	0	0	0	0	0
	290.771	825.379	441.219	142.131	47.8725	25.7535	10428.3	20156.2			5	4.117	3.875	3.681	0.387	2.034	0.387	182.005	109.6			5	7.071	4.746	9.638	0.726	3.535	0	160.259	128.585			5	18.113	1.84	5.134	0	1.889	0	274.799	85.094			5	0	0	0	0	0
											6	5.812	3.003	5.376	0.533	2.325	0.339	181.908	125.873			6	7.119	5.134	7.458	0.097	3.148	0	174.643	138.078			6	15.256	2.083	5.279	0	2.131	0	253.053	101.124			6	0	0	0	0	0
											7	6.926	4.068	5.57	0.726	2.325	0.291	188.494	143.211			7	8.814	5.473	7.41	0	3.003	0	187.913	145.536			7	19.905	3.196	6.102	0	2.47	0	298.918	131.297			7	0	0	0	0	0
											8	8.136	4.504	5.57	0.484	2.518	0	186.267	167.572			8	9.783	6.684	9.202	0	2.857	0	198.859	157.741			8	20.002	2.615	4.068	0	0.969	0	283.856	148.393			8	0	0	0	0	0
											9	11.817	5.424	7.265	0.775	2.857	0	173.432	188.882			9	10.461	9.057	10.558	0	4.165	0	201.135	180.358			9	19.808	7.943	5.037	0	1.356	0	295.382	207.576			9	0	0	0	0	0
											10	10.122	5.424	8.863	0.726	3.196	0.097	179.002	196.001			10	11.042	10.074	11.478	0.581	3.875	0	197.987	207.334			10	18.016	8.621	4.504	0	0.872	0	283.565	220.072			10	0	0	0	0	0
											11	11.333	6.199	8.669	0.678	2.954	0.194	180.891	205.155			11	9.977	10.8	15.207	1.162	3.826	0	205.833	226.61			11	21.019	7.168	3.826	0	1.792	0	310.493	227.046			11	0	0	0	0	0
											12	11.624	4.117	7.652	0.63	3.1	0.048	203.072	209.707			12	12.302	9.589	17.435	0.387	4.407	0	219.878	228.838			12	18.598	8.669	4.068	0	1.647	0	299.499	241.672			12	0	0	0	0	0
											13	8.814	7.991	7.168	0.048	2.857	0	194.742	236.393			13	16.079	9.347	19.227	0.194	6.054	0	228.499	237.459			13	17.048	7.362	3.875	0	2.131	0	287.875	267.776			13	0	0	0	0	0
											14	10.171	10.413	6.732	0.194	2.518	0	190.964	252.811			14	15.159	10.413	19.808	0.484	6.635	0.048	232.228	247.629			14	19.905	9.008	4.359	0	1.453	0	292.38	267.002			14	0	0	0	0	0
											15	9.396	12.786	7.652	0.387	2.422	0.048	211.306	243.028			15	11.284	10.413	18.888	1.162	5.521	0	266.808	222.978			15	20.002	6.296	4.698	0	1.405	0	311.219	257.364			15	0	0	0	0	0
											16	8.96	14.917	6.877	0.872	2.228	0	213.872	239.396			16	9.541	12.592	19.469	2.373	4.843	0.291	261.093	226.755			16	18.113	5.085	4.94	0	1.162	0	314.513	245.014			16	0	0	0	0	0
											17	7.846	12.834	7.216	1.065	1.647	0.048	216.924	238.863			17	6.684	11.091	21.116	1.986	3.148	0.339	267.437	219.539			17	22.133	9.541	3.875	0	1.211	0	299.208	264.822			17	0	0	0	0	0
											18	7.41	10.606	5.957	1.598	0.969	0.048	199.682	246.999			18	7.168	8.911	22.86	1.356	3.923	0.097	250.632	236.877			18	21.164	10.994	4.02	0	1.356	0	292.089	264.386			18	0	0	0	0	0
											19	10.606	10.558	6.441	0.775	2.954	0	180.939	259.979			19	8.475	10.703	20.874	0.872	3.487	0.048	245.401	239.25			19	14.917	9.396	3.971	0	0.581	0	281.531	258.284			19	0.242	0	0	0	0
											20	8.572	11.866	5.715	1.356	2.325	0.048	177.258	263.611			20	10.849	14.626	20.099	1.405	3.923	0.145	238.476	242.447			20	12.737	10.364	5.618	0	0.581	0	280.853	254.652			20	0.194	0	0	0	0
											21	8.427	10.122	6.49	1.889	2.325	0.291	182.489	253.247			21	9.299	17.871	19.905	2.422	3.439	0.533	238.572	241.769			21	7.846	8.185	6.78	0	0.242	0	276.882	242.834			21	0.63	0.291	0	0	0
											22	7.507	14.142	6.344	2.615	3.1	0.436	181.956	257.364			22	9.154	22.956	19.082	3.632	3.39	1.114	244.142	242.108			22	10.897	5.376	7.313	0	0.387	0	290.878	220.895			22	0.726	0.194	0	0	0
											23	7.458	16.612	6.78	2.809	2.664	0.872	189.705	254.942			23	7.458	23.828	18.113	4.117	2.615	1.695	245.111	245.886			23	9.299	5.715	7.507	0	0.823	0	279.545	221.912			23	1.937	1.259	0	0	0
											24	9.057	19.082	5.86	1.986	1.598	0.92	187.865	259.398			24	5.86	26.492	16.903	5.279	2.325	1.986	243.125	263.999			24	7.555	7.701	8.379	0.097	0.533	0	280.465	226.029			24	1.259	2.567	0	0	0
	A%Brp overlap	B%Brp overlap	A%ShB overlap	B%ShB overlap							25	9.928	18.888	6.248	1.405	2.615	0.581	190.964	261.238			25	5.085	24.652	14.965	5.473	1.356	1.211	253.78	266.275			25	9.638	9.008	8.572	0	0.291	0	277.172	233.536			25	1.405	4.262	0	0	0
Mean	0.228733	0.0241249	0.20348	0.203095							26	9.057	18.113	6.538	1.501	2.906	0.581	189.996	271.457			26	5.327	23.344	13.948	4.795	1.162	0.775	248.549	283.371			26	12.059	9.686	8.282	0.048	0.823	0	268.212	247.29			26	0.242	3.729	0	0	0
Stdev	0.0974469	0.00813584	0.0605203	0.0678511							27	9.25	19.518	6.49	1.937	2.567	0.387	189.947	273.007			27	6.635	22.521	15.885	3.681	1.211	0.581	245.353	293.639			27	11.72	14.481	7.943	0.097	1.695	0	270.828	253.247			27	0	1.453	0	0	0
N	6	6	6	6							28	7.168	19.905	6.441	4.456	1.308	0.823	194.064	282.693			28	6.005	23.295	17.29	4.795	1.065	1.211	228.935	316.74			28	13.754	12.544	9.057	0.145	1.889	0	280.611	246.321			28	0.048	1.065	0	0	0
SEM	0.0397825	0.00332144	0.0247073	0.0277001							29	5.812	18.113	5.715	7.265	0.775	1.598	200.263	279.109			29	5.715	22.811	16.612	6.005	1.501	1.55	224.091	323.811			29	12.35	15.982	8.814	0.533	2.47	0	278.044	263.708			29	0.097	0.242	0	0	0
CV	0.426029	0.337238	0.297427	0.334085							30	5.715	17.629	4.504	7.894	0.436	1.695	197.551	288.118			30	4.359	19.469	15.256	4.698	0.969	1.065	225.641	324.925			30	11.43	21.746	9.686	1.259	3.535	0	257.654	297.32			30	0.097	2.083	0	0	0
	0.213338	0.0350062	0.238478	0.303835							31	4.504	19.033	5.715	4.068	0	0.969	185.395	305.989			31	2.373	17.677	15.159	2.954	0.581	0.291	226.416	331.028			31	9.347	21.455	8.766	0.969	2.857	0	255.184	313.399			31	0.194	1.211	0	0	0
	0.340454	0.0239909	0.17656	0.198743							32	4.698	19.469	6.635	2.809	0.726	0.775	189.269	302.356			32	2.325	20.099	16.176	3.148	0.678	0.484	230	326.378			32	9.154	19.227	8.766	1.356	2.131	0	254.167	316.644			32	0.145	0.92	0	0	0
	0.101266	0.0158281	0.182243	0.0947443							33	4.649	17.774	6.054	1.453	1.017	0.339	192.03	308.217			33	1.744	20.971	16.031	3.584	0.484	0.63	236.006	330.156			33	8.96	21.358	10.267	2.228	1.84	0	259.592	334.708			33	0.097	2.664	0	0	0
	0.346601	0.0144505	0.234692	0.225437							34	4.165	22.569	5.763	1.114	1.211	0.242	179.68	322.94			34	2.034	17.532	13.173	3.487	0.097	0.581	239.25	329.72			34	7.943	20.293	7.555	2.954	0.823	0.145	257.897	337.614			34	0.097	1.259	0	0	0
	0.206098	0.024272	0.280406	0.214616							35	3.39	29.252	5.618	1.889	0.92	0.969	182.925	324.877			35	2.567	13.706	11.478	2.276	0.387	0.145	239.929	332.481			35	9.008	12.931	7.749	2.276	1.55	0.097	258.332	349.189			35	0.775	1.792	0	0	0
	0.16464	0.031202	0.108501	0.181196							36	2.857	28.817	6.538	2.761	0.387	1.065	187.623	323.085			36	3.051	17.774	11.527	2.179	0.097	0.339	234.504	336.936			36	6.926	15.256	6.732	2.712	0.533	0.678	272.184	339.6			36	1.405	2.857	0	0	0
											37	3.535	28.429	5.618	2.615	0.048	0.823	176.145	338.292			37	4.601	18.937	7.41	2.422	0	0.775	234.359	329.042			37	6.441	20.583	5.327	2.664	0.387	0.484	272.281	353.403			37	1.55	2.131	0	0	0
											38	4.02	26.734	4.746	2.712	0	1.356	177.404	337.082			38	4.359	20.68	6.635	2.083	0	0.63	234.407	318.097			38	3.1	16.515	5.715	3.245	0.048	0.63	256.298	374.228			38	1.405	3.535	0	0	0
											39	5.57	22.521	3.875	2.954	0.194	1.405	174.692	341.634			39	3.245	23.538	5.57	1.598	0.097	0.436	220.992	328.751			39	5.134	15.74	8.475	3.196	0.194	0.194	241.285	387.644			39	0.581	4.214	0	0	0
											40	3.293	17.774	4.892	2.518	0	1.792	171.253	350.206			40	2.179	19.857	4.31	1.501	0	0.63	216.1	321.148			40	6.829	17.581	8.572	1.84	0.436	0	249.179	390.55			40	1.065	5.279	0	0	0
											41	3.051	18.743	4.795	3.051	0.194	1.405	174.546	347.01			41	1.889	15.256	3.196	0.969	0	0.145	200.312	313.253			41	7.41	17.968	8.572	2.761	1.308	0.581	242.544	398.88			41	2.47	5.037	0	0	0
											42	2.664	18.113	5.812	3.632	0.097	1.308	182.828	339.988			42	0.823	15.353	2.47	0.63	0	0	168.347	316.401			42	10.897	15.789	9.783	2.131	1.405	0.242	227.724	403.529			42	3.196	2.567	0	0	0
											43	2.712	18.21	5.231	4.214	0.339	0.823	186.218	331.076			43	0.339	13.851	0.823	0.775	0	0.048	161.954	309.476			43	9.25	16.806	7.846	2.422	1.405	0.145	226.949	397.766			43	5.812	0.678	0	0	0
											44	1.647	20.729	5.909	4.02	0.145	1.405	181.278	331.125			44	0.581	16.224	0	1.647	0	0.533	154.641	295.092			44	6.587	10.703	6.684	2.47	1.792	0.339	213.776	404.837			44	6.248	0.145	0	0	0
											45	1.356	22.714	6.829	4.359	0.048	1.647	166.216	336.839			45	1.259	15.207	0	1.598	0	0.823	140.257	292.476			45	7.023	7.991	6.393	3.342	1.162	0.581	205.01	406.774			45	3.729	0	0	0	0
											46	1.162	25.572	6.587	3.439	0.048	1.453	155.416	332.674			46	0.63	21.31	0	1.356	0	0.145	126.067	282.984			46	6.974	7.265	7.023	2.567	0.969	0.097	209.998	405.757			46	4.746	2.47	0	0	0
											47	0.533	27.461	5.957	4.31	0	2.228	147.279	337.13			47	0.291	24.845	0	1.405	0	0	113.668	281.047			47	7.313	9.299	7.458	4.165	0.969	0.339	201.91	412.877			47	4.698	2.083	0	0	0
											48	1.114	27.025	5.666	5.812	0	2.712	132.992	331.173			48	0.097	26.347	0	1.162	0	0.194	97.928	278.722			48	9.589	13.948	7.943	3.923	0.726	0.92	192.95	419.221			48	4.214	2.325	0	0	0
											49	1.55	31.044	3.245	4.214	0	1.259	129.457	336.791			49	0.145	26.201	0	1.744	0	0.436	80.493	279.884			49	6.829	16.612	7.749	5.182	0.097	0.775	184.523	412.441			49	5.473	2.906	0.581	0	0
											50	1.986	33.999	2.034	2.857	0	0.775	127.955	336.016			50	0.194	27.703	0	1.84	0	0.387	70.032	279.013			50	4.068	16.999	7.071	6.49	0.436	0.726	177.985	419.318			50	7.023	5.473	1.695	0	0.387
											51	1.356	37.486	1.017	2.131	0	0.533	126.309	328.897			51	0.145	27.364	0	1.937	0	0.63	61.798	285.26			51	3.245	17.435	4.359	6.732	0.145	1.162	165.199	412.877			51	4.649	2.47	3.826	0	0.775
											52	0.484	31.916	1.065	3.632	0	1.259	130.91	320.954			52	0.097	22.085	0	1.453	0	0.145	53.807	278.334			52	2.325	17.096	3.439	6.151	0	0.581	168.541	397.136			52	4.407	1.84	4.988	0	1.405
											53	0.387	30.173	0.823	3.632	0.145	1.308	119.092	316.595			53	0.387	21.407	0	1.501	0	0.387	49.255	266.711			53	0.048	14.336	2.373	7.555	0	0.339	156.917	379.217			53	8.766	1.986	5.376	0	1.405
											54	0.484	29.107	0.387	3.051	0.048	1.405	98.219	310.396			54	0.145	17.096	0	1.695	0	0.339	41.167	258.623			54	0.387	12.447	2.373	7.071	0	0.872	151.299	368.32			54	11.236	2.422	7.797	0	1.84
											55	0.145	20.438	0	2.857	0	0.678	87.225	305.069			55	0.242	11.575	0	3.196	0	0.048	40.295	251.697			55	0.969	10.025	1.986	6.538	0.048	0.387	145.294	357.277			55	8.96	3.196	8.766	0	2.034
											56	0	18.113	0	1.84	0	0.048	65.479	304.197			56	0.484	9.783	0	1.937	0	0	39.326	248.501			56	1.308	12.302	1.308	6.829	0	0.242	140.451	353.79			56	13.803	3.196	9.977	0	3.632
											57	0.048	18.065	0	0.823	0	0	57.73	292.719			57	0.436	10.267	0	1.453	0	0.048	34.774	241.285			57	0.823	11.284	0.581	5.473	0	0.048	129.311	352.967			57	13.803	6.393	9.928	0.048	5.037
											58	0	26.54	0	1.065	0	0	45.332	282.306			58	0.726	7.168	0.048	1.211	0	0.145	30.076	228.45			58	0.484	12.35	0	6.248	0	0.533	103.498	346.429			58	9.88	7.265	9.493	0.048	4.698
											59	0	36.275	0	1.889	0	0.533	37.776	271.748			59	0.291	11.43	0	0.872	0	0.194	24.506	213.679			59	0.291	9.347	0	4.504	0	0.484	88.339	336.355			59	7.797	5.037	10.219	0	4.359
											60	0	32.352	0	1.792	0	0.63	37.001	268.648			60	0.678	10.606	0	1.356	0	0.339	22.375	202.636			60	0.048	14.626	0.726	2.809	0	0.823	64.462	329.429			60	8.911	1.259	11.866	0	4.31
											61	0	23.15	0	1.986	0	0.291	31.287	255.717			61	0.291	14.142	0	1.017	0	0.048	21.068	179.922			61	0	8.814	0.63	2.276	0	0.048	53.371	323.424			61	9.928	1.889	11.672	0.145	4.746
											62	0	20.922	0	1.598	0	0.097	30.657	242.689			62	0.048	12.253	0	0.194	0	0	19.179	160.55			62	0.145	12.544	0.242	1.744	0	0.097	53.323	307.926			62	8.814	5.424	12.592	0.194	5.182
											63	0	19.905	0	1.598	0	0.726	25.523	235.57			63	0	9.928	0	0.194	0	0.048	14.529	144.567			63	0	12.398	0.048	0.339	0	0	44.896	279.933			63	8.04	7.168	14.19	0	4.553
											64	0	16.563	0	0.145	0	0	25.62	232.809			64	0	4.02	0	0	0	0	15.498	128.198			64	0	11.43	0	0.436	0	0	43.491	260.706			64	8.718	7.119	13.609	0	3.826
											65	0	10.8	0	0.145	0	0	19.808	228.45			65	0.048	3.39	0	0	0	0	13.658	121.03			65	0	12.253	0	0.63	0	0	36.469	240.316			65	10.025	6.102	12.641	0	3.632
											66	0	5.909	0	0.678	0	0	18.501	215.761			66	0.242	4.407	0	0	0	0	12.011	104.951			66	0	13.173	0	1.308	0	0	33.95	214.018			66	8.96	6.441	11.672	0.436	3.293
											67	0	6.538	0	0.533	0	0.194	13.997	195.759			67	0.242	1.937	0	0	0	0	11.284	77.296			67	0	13.609	0	1.647	0	0.048	39.036	186.364			67	13.561	7.991	12.931	1.114	3.632
											68	0	8.04	0	0.048	0	0	13.706	173.529			68	0	0.339	0	0	0	0	9.783	48.625			68	0.194	10.752	0	0.823	0	0	43.491	171.35			68	11.72	8.621	13.222	0.387	2.906
											69	0	6.684	0	0	0	0	13.076	151.638			69	0	0.969	0	0	0	0	10.413	26.637			69	0	3.778	0.048	0.242	0	0	36.033	153.527			69	9.202	12.495	11.72	0.387	3.051
											70	0	6.538	0	0	0	0	12.98	122.095			70	0	0.194	0	0	0	0	9.589	7.701			70	0	1.647	0.048	0.145	0	0	35.21	139.53			70	7.313	11.333	9.638	0.823	3.875
											71	0.194	5.085	0	0	0	0	12.205	106.113			71	0	0.097	0.097	0	0	0	12.253	3.196			71	0	4.746	0.242	0	0	0	29.156	118.318			71	5.86	12.108	7.604	1.114	3.39
											72	0.145	3.245	0	0	0	0	11.672	79.669			72	0.484	0	0	0	0	0	13.609	1.986			72	0.194	4.795	0.242	0.145	0	0	27.267	103.982			72	6.974	13.948	9.25	0.581	3.681
											73	0	6.102	0	0	0	0	12.156	50.708			73	1.162	0	0	0	0	0	12.834	1.744			73	0.387	3.1	0.048	0.726	0	0	27.025	90.518			73	5.909	10.413	9.589	0.194	3.148
											74	0	2.373	0	0	0	0	12.011	20.341			74	0.048	0	0	0	0	0	11.091	2.034			74	0.145	4.214	0	1.211	0	0	24.555	78.798			74	5.57	8.427	8.718	0.533	2.325
											75	0.194	1.162	0	0	0	0	9.444	13.028			75	0	0	0	0	0	0	8.136	0			75	0	3.875	0	0.726	0	0	23.15	65.285			75	6.684	6.926	9.88	0.726	2.664
											76	1.259	0.581	0	0	0	0	12.302	8.282			76	0	0	0	0	0	0	2.615	0			76	0.194	3.923	0	0	0	0	24.603	41.312			76	6.248	7.216	8.911	0.775	2.422
											77	5.57	0.145	0	0	0	0	25.281	5.279			77	0	0	0	0	0	0	0.678	0			77	0.387	3.293	0	0	0	0	14.965	31.141			77	7.119	7.216	8.863	1.55	1.986
											78	6.296	0	0	0	0	0	34.677	0.678			78	0	0	0	0	0	0	0	0			78	0	1.598	0.097	0	0	0	15.692	20.874			78	7.265	7.362	10.316	1.55	3.729
											79	3.826	0	0	0	0	0	26.056	4.649			79	0	0	0	0	0	0	0	0			79	0	1.211	0.097	0	0	0	14.529	13.609			79	7.701	5.473	13.415	1.598	3.971
											80	3.245	0	0	0	0	0	16.806	3.826			80	0	0	0	0	0	0	0	0			80	0	0.048	0.775	0	0	0	13.028	6.732			80	6.005	7.846	14.336	1.114	3.051
											81	1.501	0	0	0	0	0	12.156	0			81	0	0	0	0	0	0	0	0			81	0	0	0.242	0	0	0	12.883	5.473			81	4.165	5.909	15.546	0.048	2.906
											82	0.145	0	0	0	0	0	9.008	0			82	0	0	0	0	0	0	0	0			82	0	0	0	0	0	0	11.091	4.214			82	2.809	6.732	16.031	1.114	1.308
											83	0	0	0	0	0	0	7.023	0			83	0	0	0	0	0	0	0	0			83	0	0	0.048	0	0	0	11.575	1.84			83	4.262	8.282	14.772	0.048	2.228
											84	0	0	0	0	0	0	4.31	0			84	0	0	0	0	0	0	0	0			84	0	0	0.048	0	0	0	9.541	0			84	2.809	10.025	15.304	1.55	1.792
											85	0	0	0	0	0	0	1.986	0			85	0	0	0	0	0	0	0	0			85	0	0	0	0	0	0	8.088	0			85	1.937	10.51	16.128	1.114	1.356
											86	0	0	0	0	0	0	0.339	0			86	0	0	0	0	0	0	0	0			86	0	0	0.387	0	0	0	7.555	0			86	2.034	10.655	14.626	1.453	1.405
											87	0	0	0	0	0	0	0	0			87	0	0	0	0	0	0	0	0			87	0.194	0	1.114	0	0.097	0	8.766	0			87	1.744	11.139	13.754	1.308	0.872
											88	0	0	0	0	0	0	0	0			88	0	0	0	0	0	0	0	0			88	0	0	1.162	0	0	0	9.299	0			88	1.405	7.652	14.384	0.194	0.92
											89	0	0	0	0	0	0	0	0			89	0	0	0	0	0	0	0	0			89	0.194	0	1.065	0	0.097	0	10.849	0			89	2.083	8.282	13.658	0.339	0.92
											90	0	0	0	0	0	0	0	0			90	0	0	0	0	0	0	0	0			90	0	0	0.387	0	0	0	11.284	0			90	2.518	12.834	14.578	0.63	1.55
											91	0	0	0	0	0	0	0	0			91	0	0	0	0	0	0	0	0			91	0	0	0.387	0	0	0	11.672	0			91	2.761	13.27	12.592	1.162	1.356
											92	0	0	0	0	0	0	0	0			92	0	0	0	0	0	0	0	0			92	0	0	0.484	0	0	0	11.042	0			92	3.245	13.609	10.122	2.159	1.84
											93	0	0	0	0	0	0	0	0			93	0	0	0	0	0	0	0	0			93	0	0	0.387	0	0	0	8.233	0			93	2.228	14.336	10.074	0.339	1.55
											94	0	0	0	0	0	0	0	0			94	0	0	0	0	0	0	0	0			94	0	0	0.291	0	0	0	7.749	0			94	1.889	13.464	10.752	1.387	1.211
											95	0	0	0	0	0	0	0	0			95	0	0	0	0	0	0	0	0			95	0	0	0.194	0	0	0	7.458	0			95	1.84	11.527	8.814	0.581	1.114
											96	0	0	0	0	0	0	0	0			96	0	0	0	0	0	0	0	0			96	0	0	0	0	0	0	6.393	0			96	2.712	9.347	8.427	0.048	2.276
											97	0	0	0	0	0	0	0	0			97	0	0	0	0	0	0	0	0			97	0.291	0	0.048	0	0	0	6.199	0			97	3.439	6.393	7.604	0.097	2.228
											98	0	0	0	0	0	0	0	0			98	0	0	0	0	0	0	0	0			98	0.145	0	0.291	0	0	0	6.151	0			98	3.826	5.57	5.327	1.259	1.986
											99	0	0	0	0	0	0	0	0			99	0	0	0	0	0	0	0	0			99	0	0	0.097	0	0	0	4.94	0			99	3.051	8.475	3.826	2.179	1.405
											100	0	0	0	0	0	0	0	0			100	0	0	0	0	0	0	0	0			100	0	0	0	0	0	0	3.342	0			100	2.373	11.236	3.003	2.276	0.775
																																	101	0	0	0	0	0	0	1.792	0			101	2.615	9.832	1.937	1.55	0.387
																																	102	0	0	0	0	0	0	0.726	0			102	1.647	4.068	1.889	1.259	0.097
																																	103	0	0	0	0	0	0	0.484	0			103	1.55	8.96	1.792	0.484	0.291
																																	104	0	0	0	0	0	0	0.194	0			104	1.356	7.991	1.598	1.387	0.145
																																	105	0	0	0	0	0	0	1.211	0			105	0.775	10.316	2.422	0	0
																																	106	0	0	0	0	0	0	0.242	0			106	0.484	12.834	2.906	0	0.145
																																	107	0	0	0	0	0	0	0.726	0			107	0.775	11.284	3.584	0.145	0.194
																																	108	0	0	0	0	0	0	0	0			108	0	11.042	2.712	0.048	0
																																	109	0	0	0	0	0	0	0	0			109	0.63	9.299	2.179	0.194	0.387
																																	110	0	0	0	0	0	0	0	0			110	0	5.715	0.484	0.436	0
																																	111	0	0	0	0	0	0	0	0			111	0.048	4.504	0.291	0.291	0
																																	112	0	0	0	0	0	0	0	0			112	0	5.279	0.097	0.291	0
																																	113	0	0	0	0	0	0	0	0			113	0	6.102	0.194	0.097	0
																																	114	0	0	0	0	0	0	0	0			114	0	5.57	0	0	0
																																	115	0	0	0	0	0	0	0	0			115	0.194	4.892	0	0.048	0
																																	116	0	0	0	0	0	0	0	0			116	0	4.31	0	0.048	0
																																	117	0	0	0	0	0	0	0	0			117	0	3.439	0	0	0
																																	118	0	0	0	0	0	0	0	0			118	0	2.518	0	0	0
																																	119	0	0	0	0	0	0	0	0			119	0	2.954	0	0	0
																																	120	0	0	0	0	0	0	0	0			120	0	2.034	0	0	0
																																	121	0	0	0	0	0	0	0	0			121	0	2.034	0	0	0
																																	122	0	0	0	0	0	0	0	0			122	0	1.356	0	0	0
																																	123	0	0	0	0	0	0	0	0			123	0	1.889	0	0	0
																																	124	0	0	0	0	0	0	0	0			124	0	2.422	0	0	0
																																	125	0	0	0	0	0	0	0	0			125	0	2.083	0	0	0
																																	126	0	0	0	0	0	0	0	0			126	0.145	0.678	0	0	0
																																	127	0	0	0	0	0	0	0	0			127	0.194	0.484	0	0	0
																																	128	0	0	0	0	0	0	0	0			128	0.097	0.048	0	0	0
																																	129	0	0	0	0	0	0	0	0			129	0	0.097	0	0	0
																																	130	0	0	0	0	0	0	0	0			130	0	0	0	0	0
																																	131	0	0	0	0	0	0	0	0			131	0.194	0	0	0	0
																																	132	0	0	0	0	0	0	0	0			132	0	0	0	0	0
																																	133	0	0	0	0	0	0	0	0			133	0.194	0	0	0	0
[truncated: 21 more columns]

## Sheet: ANOVA
	JOA&Brp										JOA&Brp	JOB&Brp
		A	B	C			A	B	C			A	B	C	D	E	F			A	B	C	D	E	F
	A		0.7583	0.9358		A		ns	ns		A		0.9973	0.9991	0.0001468	0.0001471	0.0001468		A		ns	ns	***	***	***
	B	1.009		0.9293		B			ns		B	0.6479		1	0.0001469	0.0001489	0.0001468		B			ns	***	***	***
	C	0.4917	0.517			C					C	0.5181	0.1298		0.0001469	0.0001482	0.0001468		C				***	***	***
											D	10.13	9.481	9.611		0.9856	0.8454		D					ns	ns
	JOB&Brp										E	9.197	8.549	8.679	0.9319		0.4537		E						ns
		A	B	C			A	B	C		F	11.79	11.15	11.28	1.665	2.597			F
	A		0.9038	0.9215		A		ns	ns
	B	0.6076		0.999		B			ns
	C	0.546	0.0616			C
	JOA&ShB										JOA&ShB	JOB&ShB
		A	B	C			A	B	C			A	B	C	D	E	F			A	B	C	D	E	F
	A		0.0001328	0.8517		A		***	ns		A		0.0001468	1	0.001144	0.001035	0.002865		A		***	ns	**	**	**
	B	10.48		0.0001333		B			***		B	11.06		0.0001468	0.0001468	0.01481	0.0001468		B			***	***	*	***
	C	0.7663	9.709			C					C	0.1143	11.18		0.001434	0.0008327	0.003619		C				**	***	**
											D	6.141	17.2	6.027		0.0001468	0.9996		D					***	ns
	JOB&ShB										E	6.192	4.87	6.307	12.33		0.0001468		E						***
		A	B	C			A	B	C		F	5.688	16.75	5.574	0.4528	11.88			F
	A		0.0001327	0.6537		A		***	ns
	B	13.69		0.0001327		B			***
	C	1.255	12.43			C
	AShB&Brp										AShB&Brp	BShB&Brp
		A	B	C			A	B	C			A	B	C	D	E	F			A	B	C	D	E	F
	A		0.0001519	0.2124		A		***	ns		A		0.0001508	0.4628	0.0001489	0.9818	0.000158		A		***	ns	***	ns	***
	B	8.022		0.0001328		B			***		B	8.319		0.0001468	0.0001468	0.0002017	0.0001468		B			***	***	***	***
	C	2.46	10.48			C					C	2.576	10.89		0.00163	0.141	0.005522		C				**	ns	**
											D	8.539	16.86	5.963		0.0001469	0.9982		D					***	ns
	BShB&Brp										E	0.9814	7.338	3.557	9.52		0.0001475		E						***
		A	B	C			A	B	C		F	7.942	16.26	5.367	0.5964	8.924			F
	A		0.0001331	0.8692		A		***	ns
	B	9.887		0.0001346		B			***
	C	0.7156	9.171			C
	A%Brp overlap
		A	B	C			A	B	C
	A		0.0003427	0.2505		A		***	ns
	B	6.771		0.000135		B			***
	C	2.317	9.088			C
	B%Brp overlap
		A	B	C			A	B	C
	A		0.0001327	0.3411		A		***	ns
	B	11.85		0.0001332		B			***
	C	2.027	9.825			C
	A%ShB overlap										A%ShB overlap	B%ShB overlap
		A	B	C			A	B	C			A	B	C	D	E	F			A	B	C	D	E	F
	A		0.068	0.01774		A		ns	*		A		0.1848	0.4126	0.2918	0.006645	0.4041		A		ns	ns	ns	**	ns
	B	3.331		0.8078		B			ns		B	3.366		0.9968	0.9999	0.7553	0.9973		B			ns	ns	ns	ns
	C	4.216	0.8847			C					C	2.694	0.6721		0.9999	0.4597	1		C				ns	ns	ns
											D	3.009	0.3572	0.315		0.6006	0.9999		D					ns	ns
	B%ShB overlap										E	5.276	1.91	2.583	2.268		0.4686		E						ns
		A	B	C			A	B	C		F	2.714	0.6518	0.02039	0.2946	2.562			F
	A		0.2883	0.8165		A		ns	ns
	B	2.188		0.6224		B			ns
	C	0.8619	1.326			C
